# Supplementary material for: Twelve years of GWAS discoveries for osteoporosis and related traits: advances, challenges and applications
Source: Bone Res. 2021 Apr 29;9:23. doi: 10.1038/s41413-021-00143-3 (PMC8085014; doi:10.1038/s41413-021-00143-3)
Supplement: Supplementary file 3 — Supplementary table 1 [file 41413_2021_143_MOESM3_ESM.xlsx]

## Sheet: Sheet1
SNP	CHR	Position	Effect allele	P-value	Phenotype	Candidate gene	PMID	Note
rs13303327	1	960326	C	8e-17	Heel BMD	NOC2L - KLHL17	30048462, 30598549
rs2710872	1	990517	T	1.01e-08	Hip bone size	AGRN	32314116
rs36066545	1	1368763	G	1e-09	Heel BMD	AURKAIP1	30598549
rs139603701	1	2988070	A	6e-14	Heel BMD	ACTRT2	28869591, 30048462, 30598549
rs10779795	1	6617004	A	6e-24	Heel BMD	PHF13	30598549
rs3830771	1	6633582	-	9e-21	Heel BMD	THAP3	30048462
rs3765971	1	8385300	C	2e-51	Heel BMD	RERE	30048462, 30598549
rs2708632	1	8404449	T	1e-18	Heel BMD	RERE	28869591, 30048462
rs4908776	1	8743974	T	6e-10	Heel BMD	RERE	30598549
rs151178549	1	10252387	-	4e-09	Heel BMD	KIF1B	30048462
rs111368727	1	10283239	-	1e-09	Heel BMD	KIF1B	30048462
rs4846230	1	10548539	-	7e-14	Heel BMD	PEX14	30048462
rs10746495	1	10560213	A	9e-13	Heel BMD	PEX14	30598549
rs12569242	1	11067454	-	2e-21	Heel BMD	EXOSC10	30048462
rs2791655	1	11068597	G	9e-20	Heel BMD	EXOSC10	30598549
rs75077113	1	11154525	A	1e-10	Heel BMD	MTOR	28869591, 30048462
rs10864530	1	11696836	C	1.93e-09	Hip bone size	FBXO2	32314116
rs938295	1	15760765	C	6e-25	Heel BMD	FBLIM1	30048462, 30598549
rs6701290	1	15862186	G	2e-14	Heel BMD	SPEN	28869591, 30048462
rs848216	1	15944685	-	3e-31	Heel BMD	ZBTB17	30048462
rs698891	1	15948274	C	5e-24	Heel BMD	ZBTB17	30598549
rs34032610	1	19397830	-	6e-19	Heel BMD	CAPZB	30048462
rs4912085	1	19402593	G	2e-28	Heel BMD	CAPZB	30598549
rs10917477	1	19534612	A	5e-12	Heel BMD	MICOS10	30048462, 30598549
rs1767447	1	21574398	G	2e-11	Heel BMD	ALPL	30598549
rs1772720	1	21578514	-	8e-15	Heel BMD	ALPL - LINC02596	30048462
rs1318236	1	21625531	C	3e-27	Heel BMD	RAP1GAP	30048462, 30598549
rs5772984	1	22058486	-	2e-22	Heel BMD	CDC42	30048462
rs10917168	1	22114637	T	5.8e-24	Spine bone size	WNT4	31053729
rs12756110	1	22120655	G	2e-15	Heel BMD	WNT4	30598549
rs3765350	1	22120823	A	3e-08	LL BMD	WNT4	24945404
rs3765350	1	22120823	A	7e-10	total body less head BMD	WNT4	24945404
rs2235529	1	22123994	C	1e-08	UL BMD	WNT4	24945404
rs7519889	1	22146013	G	9e-33	Heel BMD	WNT4	28869591, 30048462
rs11385342	1	22157157	-	8e-82	Heel BMD	AL445253.1	30048462
rs3971300	1	22158082	T	7e-23	Heel BMD	WNT4	30598549
rs7521902	1	22164231	A	1e-10	Spine BMD	AL445253.1, MIR4418	22504420
rs3920498	1	22166394	G	2e-12	Skull BMD	AL445253.1, MIR4418	24945404
rs60999980	1	22166597	-	1e-14	Heel BMD	AL445253.1 - MIR4418	30048462
rs144928556	1	22178616	-	1e-10	Heel BMD	AL445253.1 - MIR4418	30048462
rs142072330	1	22201615	C	3e-12	Heel BMD	WNT4	30598549
rs79364962	1	22205049	G	4e-74	Heel BMD	AL445253.1 - MIR4418	30048462, 30598549
rs113784679	1	22321986	-	8e-09	Hip BMD	PPIAP34, MIR4418	29883787
rs191270678	1	22344962	-	3e-26	Heel BMD	PPIAP34 - AL591122.1	30048462
rs12742784	1	22355873	-	2e-13	FN BMD	LOC343384, ZBTB40	28761973
rs7524102	1	22371954	A	9e-09	Spine BMD	AL591122.1, ZBTB40	18445777, 19801982, 29499414
rs7524102	1	22371954	A	5e-16	Hip BMD	AL591122.1, ZBTB40	18445777, 19079262
rs7524102	1	22371954	A	1e-20	FN BMD	AL591122.1, ZBTB40	29499414
rs7524102	1	22371954	A	0.0008	Fractures#	MIR4418, LOC105376856	18445777	Low-Trauma Fractures
rs34920465	1	22373858	-	3e-13	Spine BMD	ZBTB40, AL591122.1	24249740
rs34553872	1	22375694	A	1e-139	Heel BMD	ZBTB40	30598549
rs6696981	1	22376365	G	0.0002	Fractures#	MIR4418, LOC105376856	18445777	Low-Trauma Fractures
rs6696981	1	22376365	G	2e-08	Spine BMD	AL591122.1, ZBTB40	19079262
rs6684375	1	22379941	-	1e-126	Heel BMD	AL591122.1 - ZBTB40	30048462
rs34963268	1	22384384	G	1e-50	Heel BMD	ZBTB40	28869591, 30048462
rs34963268	1	22384384	-	2e-126	Heel BMD	AL591122.1 - ZBTB40	30048462
rs6426749	1	22384980	C	9e-08	Hip BMD	AL591122.1, ZBTB40	19801982
rs6426749	1	22384980	C	7e-57	FN BMD	AL591122.1, ZBTB40	22504420
rs11364492	1	22403300	AT	7e-36	Heel BMD	ZBTB40	28869591, 30048462
rs6680369	1	22408366	C	2e-25	Heel BMD	ZBTB40	30598549
rs4655059	1	22409413	-	1e-88	Heel BMD	AL591122.1 - ZBTB40	30048462
chr1:22483649	1	22483649	T	4e-30	Heel BMD	WNT4	28869591
rs139525508	1	23287937	-	1e-09	Heel BMD	LINC01355 - AL109936.6	30048462
rs680386	1	23368782	G	1e-11	Heel BMD	ZNF436	30598549
rs12135380	1	24845182	A	1e-14	Heel BMD	CLIC4 - RUNX3	30048462, 30598549
rs760938	1	25389394	C	7e-10	Heel BMD	RHCE	30598549
rs7546500	1	26163142	T	3e-14	Heel BMD	FAM110D	30048462, 30598549
rs4589135	1	26715223	T	4e-11	Heel BMD	ARID1A	28869591, 30048462, 30598549
rs745817551	1	26819340	-	8e-16	Heel BMD	RN7SL165P - ZDHHC18	30048462
rs79598313	1	26958422	C	1e-09	Heel BMD	KDF1	30598549
rs3010106	1	26977393	-	7e-20	Heel BMD	KDF1 - RPL12P13	30048462
rs4360494	1	37990219	G	8e-10	Heel BMD	SF3A3	28869591, 30048462, 30598549
rs67758468	1	39156916	A	2e-11	Heel BMD	MACF1	30598549
rs116784299	1	39479247	-	6e-10	Heel BMD	MACF1	30048462
rs61780429	1	40992021	T	4e-19	Heel BMD	CTPS1	30048462, 30598549
rs2810587	1	41507424	-	4e-11	Heel BMD	HIVEP3	30048462
rs35329209	1	41603855	T	5e-11	Heel BMD	HIVEP3	30598549
rs10493130	1	47875333	G	2e-09	Heel BMD	TRABD2B	30598549
rs728864	1	48064586	-	4e-09	Heel BMD	AL356289.1	30048462
rs1777277	1	56527202	C	1e-10	Heel BMD	PLPP3	30048462, 30598549
rs75660521	1	61179003	C	3e-09	Heel BMD	NFIA	30598549
rs11207707	1	61188171	-	1e-12	Heel BMD	NFIA	30048462
rs143661929	1	61338017	-	1e-09	Heel BMD	NFIA	30048462
rs12034786	1	61340680	A	3e-09	Heel BMD	NFIA	30598549
rs10789097	1	62119978	G	1.31e-07	Hip bone size	MGC34796	32314116
rs12760606	1	66634406	-	4e-18	Heel BMD	SGIP1	30048462
rs12031054	1	66641142	G	6e-16	Heel BMD	SGIP1	30598549
rs12119450	1	67938520	-	1e-13	Heel BMD	GNG12-AS1	30048462
rs4397637	1	68137448	G	6e-20	Heel BMD	GNG12-AS1	28869591, 30048462
rs983034	1	68137903	C	8e-45	Heel BMD	WLS, GNG12-AS1	30048462, 30598549
rs1430742	1	68169392	C	3e-13	Spine BMD	WLS, GNG12-AS1	19801982
rs2566755	1	68169707	C	2e-12	Hip BMD	WLS, GNG12-AS1	19801982
rs2195682	1	68170060	-	5e-08	Spine BMD	GPR177	28761973
rs2195682	1	68170060	-	1e-08	FN BMD	GPR177	28761973
rs12407028	1	68182033	T	3e-45	Spine BMD	WLS, GNG12-AS1	22504420
rs116251444	1	68184950	-	2e-09	Heel BMD	GNG12-AS1, WLS	30048462
rs2026749	1	68187806	-	7e-64	Heel BMD	WLS, GNG12-AS1	30048462
rs2566752	1	68191014	C	3e-09	Spine BMD	WLS, GNG12-AS1	26911590, 29499414
rs2566752	1	68191014	T	5e-20	FN BMD	WLS, GNG12-AS1	29499414
rs2566752	1	68191014	T	4e-73	Heel BMD	WLS, GNG12-AS1	30048462, 30598549
rs1430740	1	68191827	-	1e-11	Spine BMD	WLS, GNG12-AS1	24249740
rs2820501	1	68196599	C	3e-21	Heel BMD	GNG12-AS1	30598549
rs78252812	1	68198221	C	2e-10	Heel BMD	GNG12-AS1	30598549
rs143243230	1	68199073	G	1e-26	Heel BMD	GNG12-AS1	28869591, 30048462
rs7554551	1	68199340	-	6e-11	FN BMD	GPR178	28761973
rs7554551	1	68199340	-	1e-15	Spine BMD	GPR178	28761973
rs7554551	1	68199340	T	2e-36	Heel BMD	WLS, GNG12-AS1	30048462, 30598549
rs2566774	1	68229194	T	1e-62	Heel BMD	WLS	30048462, 30598549
rs11209240	1	68260224	A	5e-21	Heel BMD	WLS	28869591, 30048462
rs11587434	1	72149435	G	2e-09	Heel BMD	NEGR1	30598549
rs277402	1	74722637	-	2e-09	Heel BMD	CRYZ	30048462
rs1983853	1	84845509	C	3e-11	Heel BMD	LPAR3	30598549
rs1325273	1	84866437	-	2e-23	Heel BMD	LPAR3	30048462
rs12756373	1	84867499	A	1e-12	Heel BMD	LPAR3	30598549
rs56969212	1	88705538	CA	1e-11	Heel BMD	PKN2	28869591, 30048462
rs167365	1	88715162	C	2e-16	Heel BMD	PKN2	30048462, 30598549
rs12042197	1	89726475	G	4e-09	Heel BMD	LRRC8C	30598549
rs11466587	1	91729529	-	2e-11	Heel BMD	TGFBR3	30048462
rs284200	1	91773779	-	3e-11	Heel BMD	TGFBR3	30048462, 30598549
rs6664489	1	97953131	G	5e-11	Heel BMD	DPYD	30598549
rs114621605	1	99574139	G	2e-09	Heel BMD	PALMD	30598549
rs149753617	1	99582078	-	3e-09	Heel BMD	LINC01708	30048462
rs11576308	1	102905421	g	2e-16	Heel BMD	COL11A1	30048462, 30598549
rs3753841	1	103379918	G	7.4e-13	Intertrochanteric region size	COL11A1	31053729
rs3753841	1	103379918	G	4e-17	Troch bone size	COL11A1	31053729
rs3753841	1	103379918	G	1.3e-20	Hip bone size	COL11A1	31053729
rs660240	1	109275216	T	2e-10	Heel BMD	CELSR2	30598549
rs547251	1	109832112	C	2e-09	Heel BMD	EPS8L3	30598549
rs12080074	1	112387384	A	3e-09	Heel BMD	CTTNBP2NL	30598549
rs2488786	1	112468186	-	4e-09	Heel BMD	WNT2B	30048462
rs3790608	1	112512401	G	1e-18	Heel BMD	WNT2B	28869591, 30048462, 30598549
rs1006298	1	112519337	-	2e-10	Heel BMD	WNT2B	30048462
rs10732635	1	113976729	T	2e-09	Heel BMD	HIPK1	30598549
rs12047028	1	118686248	-	6e-26	Heel BMD	PSMC1P12 - AL139148.1	30048462
rs113048062	1	118908921	-	5e-40	Heel BMD	TBX15	30048462
rs1779431	1	118918773	G	6e-17	Heel BMD	TBX15	30598549
rs11584380	1	118974797	C	3e-36	Heel BMD	TBX15	30598549
rs6680737	1	118979008	G	2e-14	Heel BMD	TBX15	28869591, 30048462
rs2664726	1	149811517	-	2e-10	Heel BMD	HIST2H2BF	30048462
rs12048493	1	149955122	-	1e-17	Heel BMD	OTUD7B	30048462
rs72692842	1	150020930	C	4e-20	Heel BMD	OTUD7B	30598549
rs10888574	1	150191796	G	8e-11	Hip BMC (males)	AC242988.2, RN7SL480P	28181694
rs143634417	1	150775659	-	6e-10	Heel BMD	CTSS - AL356292.1	30048462
rs607518	1	150982195	-	7e-12	Heel BMD	AL590133.1 - ANXA9	30048462
rs12411216	1	155194689	-	2e-14	Heel BMD	MUC1 - AC234582.1	30048462
rs914615	1	155206101	A	6e-12	Heel BMD	THBS3	30598549
rs945508	1	156937289	-	2e-09	Heel BMD	ARHGEF11	30048462
rs1123015	1	162072523	A	4e-17	Heel BMD	NOS1AP	30598549
rs10918630	1	162083718	-	4e-15	Heel BMD	NOS1AP	30048462
rs10917872	1	163886719	-	1e-26	Heel BMD	AL355862.1 - RF00012	30048462
rs1080789	1	163904997	A	1e-12	Heel BMD	LOC100422212	28869591, 30048462, 30598549
rs10919387	1	170403294	-	1e-09	Heel BMD	HAUS4P1 - GORAB-AS1	30048462
rs913257	1	170552235	G	1e-10	Heel BMD	GORAB	30598549
rs10800531	1	170711004	A	1e-44	Heel BMD	PRRX1	30598549
rs35363078	1	170714567	T	8e-11	Heel BMD	PRRX1	28869591, 30048462
rs672740	1	172167979	T	8e-14	Heel BMD	DNM3	30598549
rs479336	1	172230433	T	9e-15	FN BMD	DNM3	22504420
rs10458358	1	172244264	-	6e-37	Heel BMD	DNM3	30048462
rs12041600	1	172261089	G	1e-15	Heel BMD	DNM3	28869591, 30048462
rs56682471	1	172267127	A	3e-16	Heel BMD	DNM3	30598549
rs2586392	1	172285053	-	4e-32	Heel BMD	DNM3	30048462
rs145764789	1	172311313	-	6e-35	Heel BMD	DNM3	30048462
rs17277932	1	172353994	-	5e-15	Heel BMD	DNM3	30048462
rs772960943	1	173884696	-	8e-13	Heel BMD	ZBTB37	30048462
rs2227607	1	173911614	C	2e-12	Heel BMD	SERPINC1	30598549
rs1609829	1	180939925	T	3e-09	Heel BMD	KIAA1614	30048462, 30598549
rs684527	1	183186347	-	2e-11	Heel BMD	LAMC2	30048462
rs4418639	1	197390869	G	5e-14	Heel BMD	CRB1	30048462, 30598549
rs12561995	1	198007314	-	3e-12	Heel BMD	LHX9 - NEK7	30048462
rs6701977	1	198030778	A	9e-12	Heel BMD	LHX9	30598549
rs7535122	1	200703571	A	1e-12	Heel BMD	LOC101929224	28869591, 30048462
rs58397787	1	200738405	C	1e-18	Heel BMD	CAMSAP2	30598549
rs537301220	1	200738941	-	2e-20	Heel BMD	AL445483.1 - CAMSAP2	30048462
rs1022463	1	201628819	-	6e-13	Heel BMD	NAV1	30048462, 30598549
rs10920352	1	202178914	T	6e-10	Heel BMD	PTPRVP	30598549
rs2993426	1	202196686	-	3e-09	Heel BMD	LGR6	30048462
rs76330411	1	202241487	-	2e-09	Heel BMD	LGR6	30048462
rs7516171	1	210293587	C	1e-11	Heel BMD	HHAT	28869591, 30048462, 30598549
rs2799098	1	218348267	G	1e-12	Heel BMD	TGFB2	30048462, 30598549
rs17514738	1	218815412	T	2e-11	Heel BMD	MIR548F3	28869591, 30048462, 30598549
rs2791559	1	219415461	A	2e-09	Heel BMD	LOC102723886	30598549
rs115330848	1	219595415	-	1e-22	Heel BMD	AL356364.1 - ZC3H11B	30048462
rs183522757	1	219609915	A	2e-10	Heel BMD	LOC102723886	30598549
rs12134534	1	219752667	T	1e-35	Heel BMD	SLC30A10	30048462, 30598549
rs9661050	1	219865914	-	5e-27	Heel BMD	SLC30A10	30048462
rs201324539	1	219866878	G	2e-15	Heel BMD	RNU5F-1	28869591, 30048462
rs2275707	1	219914705	C	1e-17	Heel BMD	RNU5F-1	28869591, 30048462
rs2647462	1	219982748	T	6e-45	Heel BMD	RNU5F-1	30598549
rs4304588	1	221303634	-	6e-39	Heel BMD	AL445470.1	30048462
rs7527300	1	221304402	C	2e-19	Heel BMD	C1orf140	28869591, 30048462, 30598549
rs2609352	1	223011279	C	3e-14	Heel BMD	DISP1 - TLR5	30048462, 30598549
rs2246221	1	226887701	G	2e-17	Heel BMD	PSEN2	30048462, 30598549
rs6672925	1	234602592	G	3e-09	Heel BMD	RF00096 - IRF2BP2	30048462, 30598549
rs12756922	1	240406111	-	3e-206	Heel BMD	FMN2	30048462
rs1414660	1	240423395	C	1e-08	FN BMD	FMN2	27397699	Ward's triangle area BMD
rs1414660	1	240423395	C	1e-87	Heel BMD	FMN2	28869591, 30048462, 30598549
rs114397473	1	240423678	-	6e-54	Heel BMD	FMN2	30048462
rs142343894	1	240493250	G	1e-14	Heel BMD	GREM2	30048462, 30598549
rs66906321	2	630070	T	5e-10	Heel BMD	TMEM18	30598549
rs12714415	2	651430	T	4e-09	Heel BMD	TMEM18	28869591
rs4669522	2	10054065	T	2e-14	Heel BMD	KLF11	30048462, 30598549
rs890074	2	12769958	G	8e-12	Heel BMD	TRIB2	30598549
rs11692564	2	18788418	T	2e-11	Fractures#	EN1	26367794
rs851320	2	19220555	G	6e-09	Heel BMD	MIR4757	30598549
rs4666343	2	19670580	C	6e-15	Heel BMD	LINC01808 - AC019055.1	30048462, 30598549
rs13002567	2	25242851	T	2e-19	Heel BMD	DNMT3A	30048462, 30598549
rs563406543	2	25878690	-	1e-09	Heel BMD	ASXL2 - NDUFB4P4	30048462, 30598549
rs116504838	2	25897984	G	6e-10	Heel BMD	ASXL2	30598549
rs537241153	2	25911628	-	3e-10	Heel BMD	NDUFB4P4 - KIF3C	30048462
rs55815151	2	28596959	-	4e-13	Heel BMD	PLB1	30048462
rs34780912	2	28642235	A	1e-12	Heel BMD	PLB1	30598549
rs6547870	2	28714735	G	1e-11	Heel BMD	PPP1CB	28869591, 30048462
rs56240884	2	28717288	C	1e-21	Heel BMD	PPP1CB	30598549
rs12714240	2	28718284	-	3e-28	Heel BMD	AC092164.1	30048462
rs111785286	2	37328371	A	4e-10	Heel BMD	PRKD3	30598549
rs10490046	2	40403538	A	3e-17	Heel BMD	SLC8A1	28869591, 30048462, 30598549
rs10490045	2	40404215	-	2e-14	Fractures#	SLC8A1	30598549
rs6719806	2	40432133	C	9e-11	Heel BMD	SLC8A1	30598549
rs4557030	2	40432425	-	9e-18	Heel BMD	SLC8A1	30048462
rs7584710	2	40682193	C	8e-27	Heel BMD	AC007317.1 - LINC01794	30048462
rs2888814	2	41918077	C	1e-09	Heel BMD	LOC101929723	30598549
rs7576689	2	41991218	C	2e-38	Heel BMD	C2orf91	28869591, 30048462
rs35531047	2	41993295	T	6e-81	Heel BMD	C2orf91	30598549
rs6758586	2	42004753	-	6e-56	Heel BMD	C2orf91 - AC013480.1	30048462
rs563360564	2	42015226	-	9e-59	Heel BMD	C2orf91 - AC013480.1	30048462
rs7584262	2	42023409	T	1e-09	FN BMD	AC013480.1	22504420
rs2165239	2	42027216	T	6e-09	FN BMD	PKDCC, AC013480.1	29499414
rs781293043	2	42040002	-	4e-65	Heel BMD	AC013480.1 - PKDCC	30048462
rs11887431	2	42040322	-	5e-107	Heel BMD	AC013480.1 - PKDCC	30048462
rs72613886	2	42040550	A	2e-20	Heel BMD	PKDCC	30598549
rs79964014	2	42043587	-	1e-50	Heel BMD	AC013480.1 - PKDCC	30048462
rs12329062	2	42076359	-	2e-30	Heel BMD	PKDCC - AC083949.1	30048462
rs6544633	2	43209272	A	4e-10	Heel BMD	ZFP36L2	30598549
rs17030818	2	43453179	C	1e-16	Heel BMD	THADA	30598549
rs6761129	2	43508574	C	4e-11	Heel BMD	THADA	28869591, 30048462
rs17033059	2	45121138	A	2e-10	Heel BMD	LINC01121	30598549
rs687914	2	45651621	G	5e-25	Heel BMD	PRKCE	30598549
rs665783	2	45654158	-	7e-24	Heel BMD	PRKCE	30048462
rs3136302	2	47794240	G	6e-09	Heel BMD	MSH6	30598549
rs74181220	2	53648836	-	5e-11	Heel BMD	ASB3	30048462
rs11892759	2	53943202	-	6e-18	Heel BMD	PSME4	30048462
rs115660490	2	53949596	-	3e-24	Heel BMD	PSME4	30048462
rs7591431	2	53995028	-	1e-24	Heel BMD	ACYP2	30048462
rs56302494	2	54000137	-	1e-12	Heel BMD	ACYP2	30048462
rs2287644	2	54108307	G	8e-10	Heel BMD	ACYP2	30598549
rs68181474	2	54208705	-	2e-22	Heel BMD	ACYP2	30048462
rs10196726	2	54341150	A	3e-15	Heel BMD	C2orf73	30598549
rs59072058	2	54429195	-	2e-09	Heel BMD	C2orf73 - SPTBN1	30048462
rs4233949	2	54432570	G	3e-08	Fractures#	SPTBN1	22504420, 30158200	Low-Trauma Fractures
rs4233949	2	54432570	C	2e-18	Spine BMD	SPTBN1, C2orf73	22504420
rs4233949	2	54432570	C	2e-110	Heel BMD	SPTBN1	28869591, 30048462, 30598549
rs11898505	2	54457420	-	1.00E-313	Heel BMD	SPTBN1	30048462
rs11898505	2	54457420	G	0.0002	Fractures#	SPTBN1	18445777	Low-Trauma Fractures
rs11898505	2	54457420	A	2e-08	SOS	SPTBN1	28472463
rs11898505	2	54457420	A	2e-08	Spine BMD	SPTBN1	19801982, 29499414
rs11898505	2	54457420	A	2e-13	BUA	SPTBN1	28472463
rs4671934	2	54460386	-	1e-18	Heel BMD	SPTBN1	30048462
rs75475627	2	54560455	C	4e-11	Heel BMD	SPTBN1	30598549
rs67079536	2	54571707	-	3e-49	Heel BMD	SPTBN1	30048462
rs28517733	2	54576074	-	9e-29	Heel BMD	SPTBN1	30048462
rs10180713	2	54577556	-	3e-121	Heel BMD	SPTBN1	30048462
rs11402836	2	54592389	-	3e-18	Heel BMD	SPTBN1	30048462
rs34138479	2	54620477	A	2e-44	Heel BMD	SPTBN1	28869591, 30048462
rs2271329	2	54655244	G	1e-13	Heel BMD	SPTBN1	30598549
rs2971879	2	54661396	T	2e-69	Heel BMD	SPTBN1	30598549
rs63629260	2	54668798	-	8e-20	Heel BMD	SPTBN1, AC093110.1	30048462
rs11125548	2	54831372	-	1e-50	Heel BMD	EML6	30048462
rs45595933	2	60528628	G	4e-11	Heel BMD	BCL11A	30598549
rs2457660	2	60530284	-	2e-12	Heel BMD	BCL11A	30048462
rs11688492	2	64638670	T	1e-10	Heel BMD	SERTAD2	30048462, 30598549
rs4358110	2	65281275	-	1e-11	Heel BMD	ACTR2 - SPRED2	30048462
rs36010930	2	65289100	T	8e-12	Heel BMD	ACTR2	30598549
rs200873572	2	66178712	-	3e-10	Heel BMD	AC007389.1 - AC118345.1	30048462
rs12469063	2	66537176	A	1e-22	Heel BMD	MEIS1	30048462, 30598549
rs6546334	2	67851717	C	4e-20	Heel BMD	LINC01812	30598549
rs745976	2	67854208	-	2e-19	Heel BMD	LINC01812 - AC079112.1	30048462
rs10048745	2	68735005	A	4e-08	Spine BMD	ARHGAP25	29499414
rs10196674	2	68770021	A	4e-10	Heel BMD	ARHGAP25	30048462, 30598549
rs12614998	2	70558674	-	3e-17	Heel BMD	TGFA - ADD2	30048462
rs72912147	2	70568387	A	7e-16	Heel BMD	TGFA	30598549
rs4470366	2	71307487	T	2e-11	Heel BMD	ZNF638	30598549
rs10445946	2	71367404	-	2e-09	Heel BMD	ZNF638	30048462
rs7578166	2	71402911	A	2e-10	Heel BMD	ZNF638	28869591, 30048462
rs11696009	2	72103204	A	3e-14	Heel BMD	CYP26B1	30048462, 30598549
rs6717602	2	75487465	-	3e-13	Heel BMD	EVA1A	30048462
rs12998155	2	79894063	C	5e-08	FN BMD	CTNNA2	26911590
rs11675489	2	85271660	A	5e-13	Heel BMD	TCF7L1	30598549
rs6745529	2	85276016	-	1e-11	Heel BMD	TCF7L1	30048462
rs36005340	2	96536136	-	9e-11	Heel BMD	AC013270.1 - ARID5A	30048462
rs62153852	2	99318250	-	2e-11	Heel BMD	AC079447.1	30048462
rs112900993	2	99332342	C	1e-09	Heel BMD	TXNDC9	30598549
rs6542920	2	100228626	A	7e-10	Heel BMD	LINC01104	30598549
rs4676276	2	109337610	C	2e-09	Heel BMD	SH3RF3	30598549
rs13429049	2	111128755	C	1e-14	Heel BMD	BCL2L11, MIR4435-2HG	30048462, 30598549
rs1519522	2	111289479	-	1e-11	Heel BMD	MIR4435-2HG	30048462
rs932203	2	111291959	G	3e-11	Heel BMD	MIR4435-2HG	30598549
rs17040773	2	111742458	A	2e-09	FN BMD	ANAPC1	22504420
rs375968322	2	111792212	-	1e-23	Heel BMD	ANAPC1	30048462
rs113773470	2	111873052	A	1e-24	Heel BMD	ANAPC1	30598549
rs2871876	2	111914370	-	3e-10	Heel BMD	MERTK	30048462
rs4264571	2	111916572	T	7e-10	Heel BMD	MERTK	30598549
rs10190845	2	112192944	A	1e-09	Spinal fracture	ZC3H8, AC092645.1	29170203
rs552277422	2	117849092	-	5e-17	Heel BMD	AC009404.1 - HTR5BP	30048462
rs57779429	2	117886570	-	3e-09	Heel BMD	HTR5BP	30048462
rs4848490	2	118076976	-	9e-12	Heel BMD	AC009303.2 - INSIG2	30048462
rs11679303	2	118079028	C	5e-12	Heel BMD	INSIG2	30598549
rs62164915	2	118138152	A	5e-10	Heel BMD	INSIG2	28869591, 30048462
rs62165280	2	118146139	-	6e-29	Heel BMD	THORLNC	28869591, 30048462
rs114124763	2	118254443	C	8e-24	Heel BMD	THORLNC - LINC01956	30048462, 30598549
rs1878526	2	118281022	A	1e-10	Spine BMD	THORLNC, LINC01956	22504420
rs1878526	2	118281022	G	6e-64	Heel BMD	LOC100506797	28869591, 30048462, 30598549
rs144136543	2	118321008	G	1e-11	Heel BMD	THORLNC - LINC01956	30048462, 30598549
rs6542457	2	118397296	C	2e-09	Spine BMD	LINC01956, THORLNC	26367794
rs4073566	2	118404062	-	3e-182	Heel BMD	THORLNC - LINC01956	30048462
rs199727692	2	118409139	-	1e-30	Heel BMD	THORLNC - LINC01956	30048462
rs183424609	2	118425380	T	4e-13	Heel BMD	THORLNC - LINC01956	30048462, 30598549
rs4849701	2	118478920	T	5e-20	Heel BMD	THORLNC - LINC01956	30048462, 30598549
rs115242848	2	118750031	T	0.0005	Fractures#	EN1	26733130
rs115242848	2	118750031	T	1e-12	Spine BMD	EN1	26733130
rs115242848	2	118750031	T	8e-13	Hip BMD	EN1	26733130
rs115242848	2	118750031	C	6e-88	Heel BMD	EN1	28869591, 30048462, 30598549
rs560102628	2	118752918	-	6e-257	Heel BMD	THORLNC - LINC01956	30048462
rs560152536	2	118753425	C	9e-11	Heel BMD	EN1	30598549
rs10199437	2	118769547	G	2e-17	Heel BMD	EN1	28869591, 30048462, 30598549
rs55983207	2	118772253	T	7e-08	Heel BMD	EN1	28869591, 30048462, 30598549
rs55983207	2	118772253	C	3e-10	Hip BMD	LINC01956	26733130
rs55983207	2	118772253	C	7e-15	FN BMD	LINC01956	26367794, 29499414
rs11692564	2	118788418	T	2e-14	Spine BMD	LINC01956	26367794
rs547130337	2	118795446	-	2e-19	Heel BMD	LINC01956	30048462
rs62159864	2	118833375	T	3e-46	Heel BMD	EN1	28869591, 30048462
rs4144782	2	118844296	-	7e-127	Heel BMD	EN1	30048462
rs3754855	2	118851006	A	4e-112	Heel BMD	EN1	30598549
rs144832051	2	118852830	C	1e-186	Heel BMD	EN1 - MARCO	30048462, 30598549
rs188303909	2	118855868	T	1e-09	Spine BMD	EN1, MARCO	26367794
rs772466360	2	118863383	-	5e-39	Heel BMD	EN1 - MARCO	30048462
rs200400638	2	118990673	-	5e-39	Heel BMD	MARCO	30048462
rs12477083	2	128285065	-	7e-10	Heel BMD	HS6ST1	30048462
rs6761320	2	128292780	C	8e-11	Heel BMD	HS6ST1	30598549
rs143768697	2	143539952	-	2e-13	Heel BMD	AC079793.1, ARHGAP15	30048462
rs10084164	2	143545044	G	3e-11	Heel BMD	ARHGAP15	30598549
rs17479840	2	144979856	C	4e-13	Heel BMD	TEX41	30598549
rs726857	2	144995857	T	9e-12	Heel BMD	TEX41	30598549
rs6722557	2	144997882	G	4e-16	Heel BMD	TEX41	30048462, 30598549
rs139860835	2	145036129	-	2e-11	Heel BMD	TEX41	30048462
rs769079	2	148561473	-	6e-09	Heel BMD	MBD5 - RPS29P8	30048462
rs12614608	2	152475032	G	3e-18	Heel BMD	FMNL2	30048462, 30598549
rs11392999	2	152697548	-	2e-12	Heel BMD	PRPF40A	30048462
rs4664604	2	152716894	C	9e-12	Heel BMD	PRPF40A	30598549
rs10171206	2	153166342	A	4e-09	Heel BMD	RPRM	30598549
rs34588551	2	159097663	C	2e-09	Heel BMD	TANC1	28869591, 30048462
rs34324915	2	159126695	A	3e-28	Heel BMD	TANC1	30598549
rs2069035	2	159163999	-	2e-35	Heel BMD	TANC1	30048462
rs113193373	2	159250108	-	2e-15	Heel BMD	WDSUB1	30048462
rs34095745	2	165709495	A	2e-11	Spine BMD	CSRNP3, GALNT3	29499414
rs34095745	2	165709495	A	6e-16	FN BMD	CSRNP3, GALNT3	29499414
rs6726821	2	165721604	T	1e-08	UL BMD	CSRNP3, GALNT3	24945404
rs6726821	2	165721604	T	4e-10	total body less head BMD	CSRNP3, GALNT3	24945404
rs6710518	2	165726734	-	9e-09	Spine BMD	FAM130A2, GALNT3	28761973
rs6710518	2	165726734	T	5e-10	FN BMD	CSRNP3, GALNT3	21533022, 28761973
rs1346004	2	165744536	A	4e-30	Spine BMD	CSRNP3, GALNT3	22504420
rs13422985	2	165764126	-	4e-11	FN BMD	GALNT3	28761973
rs17288588	2	171553676	A	2e-11	Heel BMD	CYBRD1	30598549
rs10165846	2	175863106	-	2e-10	Heel BMD	EXTL2P1 - AC016751.2	30048462
rs847147	2	176105931	G	2e-18	Heel BMD	HOXD11	30048462, 30598549
rs1900769	2	176622158	-	1e-10	Heel BMD	AC017048.3 - LINC01116	30048462
rs76557027	2	176650122	-	1e-10	Heel BMD	LINC01117	30048462
rs2594948	2	176661428	-	6e-09	Heel BMD	LINC01117	30048462
rs12616772	2	176666775	A	5e-10	Heel BMD	LINC01117	30598549
rs79719017	2	181056036	T	3e-25	Heel BMD	UBE2E3	30598549
rs56118925	2	181291204	-	6e-09	Heel BMD	LINC01934	30048462
rs10206992	2	182865799	T	8e-10	Heel BMD	FRZB	28869591, 30048462, 30598549
rs13384908	2	187325748	G	2e-11	Heel BMD	AC007319.1	30048462, 30598549
rs62179714	2	190702815	G	5e-14	Heel BMD	NAB1	30598549
rs1465305	2	190720666	-	8e-12	Heel BMD	AC006460.1 - AC005540.1	30048462
rs2375683	2	196205989	G	2e-15	Heel BMD	HECW2	30048462, 30598549
rs4341955	2	196539990	G	1e-14	Heel BMD	HECW2	30598549
rs6711976	2	199020973	T	1e-20	Heel BMD	SATB2	30598549
rs1563486	2	199022424	-	1e-09	Heel BMD	AC020718.1	30048462
rs4675694	2	199585289	C	6e-16	Heel BMD	LINC01877	28869591, 30048462
rs13017811	2	199599837	G	1e-42	Heel BMD	SATB2-AS1 - LINC01877	30048462, 30598549
rs7605378	2	199812203	-	2e-08	Osteoporosis	FTCDNL1	21573128
rs112621228	2	201883717	-	6e-17	Heel BMD	CDK15	30048462
rs7576585	2	201899486	-	8e-17	Heel BMD	CDK15 - RNU6-440P	30048462
rs11679645	2	201915227	T	4e-13	Heel BMD	CDK15	28869591, 30048462
rs7573217	2	201928797	G	2e-21	Heel BMD	CDK15	30598549
rs6716216	2	201939158	A	5e-35	Heel BMD	RNU6-440P - AC069148.1	30048462, 30598549
rs16838527	2	201967371	C	7e-16	Heel BMD	FZD7	30598549
rs10931982	2	201967407	T	8e-47	Heel BMD	FZD7	28869591, 30048462, 30598549
rs949782	2	202093485	C	5e-37	Heel BMD	KIAA2012	30048462, 30598549
rs62195575	2	202095039	A	3e-13	Heel BMD	KIAA2012	28869591, 30048462
rs17594321	2	202830542	-	1e-10	Heel BMD	ICA1L	30048462
rs183979857	2	202858327	T	6e-11	Heel BMD	ICA1L	28869591
rs231793	2	203837620	C	3e-10	Heel BMD	CTLA4	30598549
rs17537246	2	207879830	T	4e-10	Heel BMD	PLEKHM3	30048462, 30598549
rs1441165	2	213145107	A	3e-09	Heel BMD	IKZF2	30598549
rs16857021	2	217205441	-	5e-25	Heel BMD	AC007749.1 - RN7SKP43	30048462
rs2216949	2	217227498	C	1e-23	Heel BMD	DIRC3-AS1	30598549
rs56185026	2	217241137	T	2e-11	Heel BMD	DIRC3-AS1	28869591, 30048462
rs62182131	2	217736988	G	6e-16	Heel BMD	DIRC3	30598549
rs13392670	2	217750413	-	4e-12	Heel BMD	DIRC3	30048462
rs11677953	2	218256940	G	2e-09	Heel BMD	GPBAR1	30598549
rs2382818	2	218291184	-	6e-09	Heel BMD	TMBIM1, PNKD	30048462
rs78058190	2	218835276	-	3e-13	Heel BMD	PRKAG3 - RPL23AP31	30048462
rs3815970	2	221455346	G	2e-15	Heel BMD	EPHA4	30048462, 30598549
rs78034425	2	226786269	C	1e-09	Heel BMD	IRS1	30048462, 30598549
rs2675952	2	232925812	T	1e-12	Heel BMD	NGEF	28869591, 30048462
rs2944590	2	232927497	G	9e-28	Heel BMD	NGEF	30598549
rs7575512	2	235210293	T	1.49e-09	Hip bone size	RPS20P12	32314116
rs1897468	2	236779553	C	4e-10	Heel BMD	ACKR3	30598549
rs4496284	2	237311587	G	7e-17	Heel BMD	COL6A3	30598549
rs6759927	2	237319276	-	6e-23	Heel BMD	AC112715.1 - COL6A3	30048462
rs7571898	2	237474385	T	1e-24	Heel BMD	AC112721.2 - MLPH	30048462, 30598549
rs58057291	2	237486836	T	3e-09	Heel BMD	MLPH	28869591, 30048462
rs4075018	2	239027985	G	6e-10	Heel BMD	HDAC4	30598549
rs775903554	3	4468510	-	3e-10	Heel BMD	SUMF1 - ITPR1-DT	30048462
rs901865	3	11259021	T	8e-28	Heel BMD	HRH1	30598549
rs346068	3	11261247	-	6e-24	Heel BMD	HRH1	30048462
rs77630528	3	11272355	A	3e-12	Heel BMD	ATG7	28869591, 30048462
rs17612444	3	12018984	A	4e-09	Heel BMD	SYN2	30598549
rs7616006	3	12226148	-	1e-13	Heel BMD	SYN2 - GSTM5P1	30048462
rs6782178	3	12293056	C	5e-16	Heel BMD	PPARG	30598549
rs7632937	3	14127579	T	4e-09	Heel BMD	TMEM43	30598549
rs146206942	3	19957364	-	2e-16	Heel BMD	RAB5A	30048462
rs115814778	3	19982367	G	9e-11	Heel BMD	RAB5A	30598549
rs1667747	3	24258120	G	2e-09	Heel BMD	THRB	30598549
rs11712061	3	24448935	C	6e-13	Heel BMD	THRB	30598549
rs2043581	3	24450253	-	4e-10	Heel BMD	THRB	30048462
rs1286662	3	25486885	A	4e-17	Heel BMD	RARB	30048462, 30598549
rs1560633	3	25507064	T	7e-10	Heel BMD	RARB	28869591, 30048462
rs28373428	3	29418476	G	2e-14	Heel BMD	AC098650.1, RBMS3	30048462, 30598549
rs6549962	3	29987536	-	2e-09	Heel BMD	RBMS3	30048462
rs542768261	3	30693848	-	1e-15	Heel BMD	TGFBR2	30048462
rs7633119	3	30695081	T	1e-13	Heel BMD	TGFBR2	30598549
rs9310995	3	32887623	T	5e-19	Heel BMD	TRIM71	30598549
rs4909017	3	32896104	-	1e-16	Heel BMD	TRIM71	30048462
rs142515962	3	33248138	A	2e-09	Heel BMD	SUSD5	28869591, 30048462
rs146447986	3	33367377	C	6e-20	Heel BMD	FBXL2	30598549
rs150059308	3	33453499	-	3e-14	Heel BMD	UBP1 - RNA5SP128	30048462
rs199281	3	37466124	T	1e-09	Heel BMD	ITGA9	30048462, 30598549
rs9813107	3	40946430	T	1e-21	Heel BMD	CTNNB1	30598549
rs9829061	3	40958508	-	5e-19	Heel BMD	AC099560.1 - AC099541.1	30048462
rs74895481	3	41000758	-	1e-23	Heel BMD	AC099541.1 - AC009743.1	30048462
rs148725943	3	41058257	-	9e-09	Hip BMD	AC099541.1, AC009743.1	27311723
rs419918	3	41077407	-	2e-14	FN BMD	RPS27P4, MRPS31P1	28761973
rs370387	3	41082493	G	1e-40	Heel BMD	CTNNB1	28869591, 30048462, 30598549
rs430727	3	41087073	-	5e-12	Fractures#	AC009743.1, AC099541.1	30158200
rs430727	3	41087073	T	4e-25	FN BMD	AC009743.1, AC099541.1	22504420
rs87938	3	41096181	A	8e-10	Hip BMD	AC099541.1, AC009743.1	19801982
rs2024219	3	41104864	T	3e-12	Spine BMD	AC099541.1, AC009743.1	29499414
rs2024219	3	41104864	T	1e-16	FN BMD	AC099541.1, AC009743.1	29499414
rs1156916	3	41116831	-	1e-14	FN BMD	RPS27P4, MRPS31P1	28761973
rs17280306	3	41126593	-	2e-08	Spine BMD	RPS27P4, MRPS31P1	28761973
rs17280306	3	41126593	-	1e-14	FN BMD	RPS27P4, MRPS31P1	28761973
rs78046470	3	41129379	-	7e-40	Heel BMD	AC099541.1 - AC009743.1	30048462
rs406664	3	41144914	-	1e-08	FN BMD	RPS27P4, MRPS31P1	28761973
rs4683184	3	46146215	G	1e-11	Heel BMD	CCR1	30598549
rs4858894	3	47443463	-	5e-09	Heel BMD	SCAP	30048462
rs555591583	3	48615322	-	9e-14	Heel BMD	UQCRC1 - TMEM89	30048462
rs62261502	3	48779705	G	3e-37	Heel BMD	PRKAR2A	30598549
rs181404049	3	49734387	-	3e-23	Heel BMD	IP6K1	30048462
rs6800913	3	50015434	-	8e-33	Heel BMD	RBM6	30048462
rs2624847	3	50136764	G	2e-11	Heel BMD	SEMA3F-AS1	28869591, 30048462, 30598549
rs560920364	3	50936812	-	1e-15	Heel BMD	DOCK3	30048462
rs543226695	3	51314110	-	5e-13	Heel BMD	DOCK3	30048462
rs13072536	3	52827195	A	2e-15	Heel BMD	ITIH4	30598549
rs66620549	3	55566454	G	2e-09	Heel BMD	ERC2	30598549
rs757200782	3	55806328	-	7e-12	Heel BMD	ERC2	30048462
rs9830173	3	55806328	C	3.2e-11	Intertrochanteric region size	ERC2	31053729
rs9830173	3	55806328	C	8e-14	Hip bone size	ERC2	31053729
rs73091252	3	56122389	T	9e-12	Heel BMD	ERC2	30598549
rs11915970	3	56135937	A	4e-14	Heel BMD	ERC2	28869591, 30048462, 30598549
rs1352014	3	56158856	A	5e-16	Heel BMD	ERC2	28869591, 30048462
rs4974186	3	56229506	G	5e-39	Heel BMD	ERC2	30048462, 30598549
rs9873544	3	57722295	T	9e-15	Heel BMD	LOC101929159	30598549
rs146317210	3	58348811	G	4e-10	Heel BMD	PXK	30598549
rs1524962	3	65599006	T	7e-08	Hip BMD	MAGI1	28181694
rs2306272	3	66384219	-	4e-09	Heel BMD	LRIG1, SLC25A26	30048462
rs13088318	3	101523907	A	3e-17	Heel BMD	FAM172BP - TRMT10C	30048462, 30598549
rs1026364	3	113651163	T	4e-10	FN BMD	USF3	22504420
rs1949542	3	118464936	G	1e-09	Hip BMD	AC068633.1	27311723
rs11719201	3	123349897	C	5e-11	Heel BMD	ADCY5	30048462, 30598549
rs12487905	3	124802188	T	6e-09	Heel BMD	ITGB5	30598549
rs6794670	3	126490065	C	2e-10	Heel BMD	UROC1	30598549
rs1389271	3	130785106	T	9.64e-12	Hip bone size	NEK11	32314116
rs1991431	3	141414608	G	2e-17	Heel BMD	ZBTB38	30048462, 30598549
rs73238169	3	142380525	G	2e-12	Heel BMD	XRN1	30598549
rs56389497	3	142891829	T	2e-10	Heel BMD	PCOLCE2	30598549
rs147652399	3	142896135	-	2e-09	Heel BMD	PCOLCE2 - AC021074.3	30048462
rs11712608	3	143894341	-	8e-08	Total body BMD	DIPK2A, AC107421.1	30172743
rs9289758	3	147382800	G	3.45e-09	Hip bone size	NPM1P28	32314116
rs62271373	3	150348753	T	6e-12	Heel BMD	LINC01214 - TSC22D2	30048462, 30598549
rs6784925	3	152305101	C	4e-09	Heel BMD	MBNL1	30598549
rs7636965	3	156700615	-	3e-18	Heel BMD	TIPARP	30048462
rs6803350	3	156723128	-	6e-32	Heel BMD	METTL15P1 - LINC00886	30048462
rs11442947	3	156750992	-	2e-11	Heel BMD	LINC00886	30048462
rs343994	3	156787575	G	5e-20	Heel BMD	LINC00886	30598549
rs344078	3	156836779	C	4e-53	Heel BMD	LEKR1	30598549
rs344081	3	156838195	T	4e-12	Spine BMD	LEKR1	22504420
rs344083	3	156838523	A	6e-23	Heel BMD	LEKR1	28869591, 30048462
rs62275807	3	156924007	-	2e-29	Heel BMD	LEKR1	30048462
rs7650127	3	156924845	-	5e-67	Heel BMD	LEKR1	30048462
rs6441103	3	156925596	-	5e-67	Heel BMD	LEKR1	30048462
rs767487038	3	156979302	-	3e-64	Heel BMD	LEKR1	30048462
rs62275836	3	156980498	-	1e-17	Heel BMD	LEKR1	30048462
rs56082403	3	157079436	T	2e-17	Heel BMD	LINC00880	28869591, 30048462
rs900399	3	157080943	A	1e-55	Heel BMD	LEKR1 - LINC00880	30048462, 30598549
rs5021680	3	159557988	-	4e-10	Hip BMD	IQCJ-SCHIP1	30172743
rs6803137	3	168913437	A	2e-17	Heel BMD	LINC02082	30048462, 30598549
rs9290351	3	168974564	G	7e-16	Heel BMD	AC092954.2 - LINC01997	30048462, 30598549
rs784288	3	169253443	A	4e-08	OF	MECOM	23349225
rs9861426	3	169532815	-	5e-12	Heel BMD	MECOM	30048462
rs10937104	3	182953205	-	1e-09	Heel BMD	AC092953.1, DCUN1D1	30048462
rs558655224	3	185804437	-	4e-12	Heel BMD	IGF2BP2	30048462
rs6769511	3	185812502	T	5e-14	Heel BMD	IGF2BP2	30598549
rs4686419	3	186286737	T	8e-13	Heel BMD	DGKG	30048462, 30598549
rs13070996	3	197179203	G	3e-11	Heel BMD	DLG1	30048462, 30598549
rs142971131	4	754336	G	9e-22	Heel BMD	PCGF3	30048462, 30598549
rs11736866	4	837393	G	2e-09	Heel BMD	CPLX1	30598549
rs547595393	4	972219	-	1e-20	Heel BMD	DGKQ	30048462
rs3755955	4	1000626	A	5e-15	Spine BMD	IDUA	22504420
rs150523349	4	1002714	-	2e-152	Heel BMD	IDUA	30048462
rs2305489	4	1003700	G	2e-13	Heel BMD	IDUA	30598549
rs6827815	4	1005657	-	5e-12	FN BMD	IDUA, FGFRL1	24249740
rs6829296	4	1006350	-	2e-10	Heel BMD	IDUA - FGFRL1	30048462
rs4505759	4	1009234	C	6e-52	Heel BMD	FGFRL1	28869591, 30048462, 30598549
rs78520297	4	1011076	-	3e-24	Fractures#	FGFRL1	30598549
rs78520297	4	1011076	T	7e-99	Heel BMD	FGFRL1	30598549
rs143614383	4	1013125	-	3e-23	Heel BMD	FGFRL1	30048462
rs35654957	4	1016289	T	4e-10	FN BMD	FGFRL1	29499414
rs111632154	4	1018512	-	2e-14	Fractures#	FGFRL1	30598549, 30158200
rs111632154	4	1018512	T	1e-74	Heel BMD	FGFRL1	30048462, 30598549
rs559902765	4	1023192	-	6e-19	Heel BMD	FGFRL1	30048462
rs112069922	4	1041209	C	8e-24	Heel BMD	FGFRL1	28869591, 30048462
rs112688410	4	1042512	-	1e-29	Heel BMD	AC019103.1 - RNF212	30048462
rs11726436	4	1052183	G	2e-24	Heel BMD	RNF212	30598549
rs11724371	4	1058337	-	5e-21	Heel BMD	RNF212	30048462
rs374783381	4	1118610	-	2e-15	Heel BMD	TMED11P, AC092535.3	30048462
rs368222845	4	1398448	G	3e-16	Heel BMD	UVSSA - NKX1-1	30048462, 30598549
rs11543194	4	2733948	G	1.27e-08	Hip bone size	FAM193A	32314116
rs4450871	4	4988571	A	1e-10	Heel BMD	LOC101928306	30598549
rs56283745	4	13236221	G	3e-09	Heel BMD	RAB28	30598549
rs59341143	4	13529990	C	6.53e-10	Hip shape	LINC01097	30320955
rs1902177	4	15097413	C	2e-14	Heel BMD	AC098829.1	30048462, 30598549
rs2174633	4	17916158	A	2e-12	Heel BMD	LCORL	30048462, 30598549
rs34811474	4	25407216	G	3e-09	Heel BMD	ANAPC4	30598549
rs7694707	4	26329811	A	5e-10	Heel BMD	RBPJ	30598549
rs1386625	4	38359499	A	2e-17	Heel BMD	LINC01258	28869591, 30048462, 30598549
rs62294148	4	38374543	C	2e-09	Heel BMD	LINC01258	30598549
rs56921221	4	53485997	G	6e-20	Heel BMD	AC058822.1, LNX1	30048462, 30598549
rs4864530	4	55029713	-	1e-14	Heel BMD	RPL38P3 - RNU6-410P	30048462
rs7679094	4	55031224	C	2e-12	Heel BMD	KDR	30598549
rs10001537	4	56087480	-	6e-08	FN BMD	KIAA1211	30172743
rs899631	4	56883197	G	2e-22	Heel BMD	REST	30598549
rs11133474	4	57039641	C	7e-10	Heel BMD	IGFBP7	28869591, 30048462
rs3775770	4	69858552	C	2e-09	Heel BMD	SULT1E1	30048462, 30598549
rs11729023	4	71125467	C	5e-10	Heel BMD	SLC4A4	28869591, 30048462, 30598549
rs11930058	4	76983157	-	1e-19	Heel BMD	SEPTIN11	30048462
rs62302300	4	76988404	C	2e-22	Heel BMD	SEPTIN11	30598549
rs11731267	4	83548699	C	3e-12	Heel BMD	GPAT3	30048462
rs17010957	4	85798012	T	1e-29	Heel BMD	ARHGAP24	30048462, 30598549
rs72976751	4	85804806	A	1e-11	Heel BMD	ARHGAP24	28869591, 30048462
rs5860048	4	86981006	T	1e-09	Heel BMD	AFF1	28869591, 30048462
rs11434868	4	87035565	-	3e-26	Heel BMD	AFF1	30048462
rs1471251	4	87055207	A	8e-40	Heel BMD	AFF1	30598549
rs765387398	4	87144004	-	1e-13	Heel BMD	AFF1 - KLHL8	30048462
rs35417399	4	87689962	C	8e-14	Heel BMD	DMP1	28869591, 30048462
rs4395467	4	87724192	C	7e-33	Heel BMD	DMP1	30598549
rs4287972	4	87724646	-	5e-30	Heel BMD	AC093895.1	30048462
rs17013212	4	87832908	C	8e-43	Heel BMD	MEPE	30048462, 30598549
rs6532023	4	87852697	G	2e-08	Fractures#	MEPE/SPP1	22504420	Low-Trauma Fractures
rs6532023	4	87852697	T	1e-27	Spine BMD	MEPE, HSP90AB3P	22504420
rs72655796	4	87853346	A	3e-17	Heel BMD	MEPE	28869591
rs1471403	4	87854091	T	2e-08	Spine BMD	HSP90AB3P, MEPE	19801982
rs1463103	4	87873726	-	1e-51	Heel BMD	MEPE - HSP90AB3P	30048462
rs1463104	4	87878558	-	2e-09	Spine BMD	HSP90AB3P, MEPE	24249740
rs181832503	4	87882603	A	1e-18	Heel BMD	MEPE	30598549
rs781142826	4	87887987	T	1e-38	Heel BMD	MEPE	30598549
rs11934731	4	87910097	A	7e-11	Spine BMD	SPP1, HSP90AB3P	29499414
rs11934731	4	87910097	G	2e-70	Heel BMD	HSP90AB3P - SPP1	30048462
rs59878318	4	87925614	-	5e-40	Heel BMD	HSP90AB3P - SPP1	30048462
rs10013456	4	94213541	A	5e-11	Heel BMD	SMARCAD1	28869591, 30048462, 30598549
rs34166467	4	94237499	-	6e-22	Heel BMD	SMARCAD1	30048462
rs28733161	4	94254718	-	5e-30	Heel BMD	SMARCAD1	30048462
rs71581597	4	94636417	-	4e-15	Heel BMD	PDLIM5	30048462
rs13138431	4	94956000	A	5e-09	Heel BMD	BMPR1B	30598549
rs1229984	4	99318162	T	6e-09	Heel BMD	ADH1B	30598549
rs565931739	4	103668849	-	3e-12	Heel BMD	TACR3	30048462
rs17034046	4	103738447	C	1e-10	Heel BMD	TACR3	30598549
rs528845403	4	103859634	-	8e-11	Heel BMD	TACR3 - RNU6-635P	30048462
rs62331124	4	105113773	-	3e-17	Heel BMD	AC096577.1	30048462
rs17429745	4	105117012	G	2e-10	Heel BMD	TET2	30598549
rs66758084	4	105124339	-	7e-18	Heel BMD	AC096577.1 - AC004069.1	30048462
rs17035323	4	105170821	G	1e-09	Heel BMD	TET2	30598549
rs1393824	4	108249911	-	3e-09	Heel BMD	LEF1-AS1	30048462
rs56055826	4	118868269	-	5e-09	Heel BMD	SYNPO2	30048462
rs116587722	4	118869362	T	3e-09	Heel BMD	SYNPO2	30598549
rs77431781	4	123613837	A	8e-11	Heel BMD	LINC02435 - LINC01091	30048462, 30598549
rs7681056	4	124600184	T	3e-11	Heel BMD	LOC101927087	30598549
rs34571451	4	124619338	-	8e-13	Heel BMD	LINC02516 - ANKRD50	30048462
rs62321667	4	126527797	G	2e-15	Heel BMD	MIR2054	30598549
rs313146	4	126607237	-	8e-14	Heel BMD	RBM48P1 - RF00019	30048462
rs72921443	4	126607351	-	3e-15	Heel BMD	RBM48P1 - RF00019	30048462
rs11946517	4	144678382	G	6e-14	Heel BMD	HHIP	30598549
rs12507427	4	144678382	A	8.4e-14	FN bone size	HHIP	31053729
rs4576021	4	144792617	-	1e-23	Heel BMD	AC098588.2, AC098588.1	30048462
rs6844904	4	145246505	-	2e-37	Heel BMD	OTUD4 - RPS23P4	30048462
rs6839437	4	145253479	T	3e-17	Heel BMD	OTUD4	28869591, 30048462, 30598549
rs6537291	4	145464074	A	1.01e-09	Hip shape	LOC105377462	30320955
rs6816078	4	145914638	-	3e-18	Heel BMD	ZNF827	30048462
rs2135963	4	145922952	C	5e-17	Heel BMD	ZNF827	30598549
rs10022648	4	145930633	A	3e-11	Heel BMD	ZNF827	28869591, 30048462
rs76210166	4	153150708	C	3e-09	Heel BMD	TRIM2	30598549
rs41377546	4	156579902	G	9e-14	Heel BMD	PDGFC	30598549
rs34687052	4	156586079	A	2e-10	Heel BMD	PDGFC	28869591, 30048462
rs36016056	4	156588897	G	4e-26	Heel BMD	PDGFC	30598549
rs1550270	4	165340648	T	4e-15	Heel BMD	MSMO1	30598549
rs11100606	4	165349690	-	7e-12	Heel BMD	MSMO1 - CPE	30048462
rs4695886	4	173802684	-	2e-09	Heel BMD	HAND2-AS1 - AC106895.1	30048462
rs9991779	4	174060461	C	3e-08	Hip BMC (females)	AC106895.2, LINC02268	28181694
rs1396190	4	174210223	-	5e-09	Heel BMD	LINC02268	30048462
rs10015974	4	183275101	A	1e-11	Heel BMD	WWC2	30598549
rs907366	4	183291067	-	8e-12	Heel BMD	WWC2	30048462
rs327098	4	186718129	-	1e-10	Heel BMD	FAT1	30048462
rs327102	4	186719682	T	6e-09	Heel BMD	FAT1	30598549
rs6870556	5	31134730	G	2e-09	Heel BMD	CDH6	28869591, 30048462, 30598549
rs1428968	5	36646844	C	1e-13	Heel BMD	SLC1A3	28869591, 30048462, 30598549
rs2542710	5	39382159	A	3e-14	Heel BMD	DAB2	28869591, 30048462
rs13179493	5	39426205	T	4e-49	Heel BMD	DAB2	30048462, 30598549
rs3812039	5	39426225	-	2e-45	Heel BMD	DAB2	30048462
rs10941433	5	39430709	C	9e-21	Heel BMD	DAB2	30598549
rs6879220	5	39477833	A	5e-10	Heel BMD	LOC101926940	30598549
rs13189192	5	41743575	-	1e-14	Heel BMD	OXCT1	30048462
rs10035253	5	42215710	-	3e-21	Heel BMD	AC108099.1 - GHR	30048462
rs11741390	5	42525250	C	4e-29	Heel BMD	GHR	30048462, 30598549
rs36110641	5	42647575	-	2e-12	Heel BMD	GHR	30048462
rs4637559	5	42697666	-	9e-12	Heel BMD	GHR	30048462
rs35352645	5	42756020	-	1e-11	Heel BMD	AC113368.1 - CCDC152	30048462
rs6870880	5	50960373	G	5e-15	Heel BMD	AC022441.2 - AC008808.2	30048462, 30598549
rs181043390	5	51257879	T	4e-10	Heel BMD	LOC642366	30598549
rs7349819	5	51294361	-	5e-16	Heel BMD	AC026798.1 - AC010478.1	30048462
rs10066412	5	51304343	A	2e-17	Heel BMD	LOC642366	30598549
rs16878921	5	51482964	G	2e-15	Heel BMD	ISL1	30598549
rs77972482	5	51495253	-	2e-24	Heel BMD	AC091860.2 - RNA5SP182	30048462
rs5867818	5	52652562	-	6e-17	Heel BMD	MFSD4BP1 - AC022126.1	30048462
rs10059225	5	52672044	C	1e-11	Heel BMD	PELO	30598549
rs4074793	5	52897294	A	4e-17	Heel BMD	ITGA1	30048462, 30598549
rs11398788	5	55499689	-	4e-23	Heel BMD	PLPP1	30048462
rs10057211	5	55500221	A	1e-21	Heel BMD	PLPP1	30598549
rs75567174	5	55514638	-	1e-24	Heel BMD	PLPP1	30048462
rs4865610	5	55515019	C	8e-17	Heel BMD	PLPP1	30598549
rs28744551	5	55548744	C	1e-11	Heel BMD	PLPP1	28869591, 30048462
rs67820074	5	55713450	A	4e-12	Heel BMD	SLC38A9	30048462, 30598549
rs6449774	5	65155474	G	2e-09	Heel BMD	ADAMTS6	30048462, 30598549
rs11743474	5	67803479	A	5e-12	Heel BMD	LOC101928858	30598549
rs7378773	5	67808506	-	4e-09	Heel BMD	AC106798.1, AC024581.1	30048462, 28869591
rs10462395	5	72488165	A	5e-10	Heel BMD	ZNF366	30598549
rs246562	5	72514419	-	5e-09	Heel BMD	ZNF366 - LINC02056	30048462
rs155511	5	72940176	-	2e-09	Heel BMD	TNPO1 - AC008972.1	30048462
rs2432236	5	72952892	G	3e-11	Heel BMD	FCHO2	30598549
rs10805874	5	73312154	T	3e-21	Heel BMD	AC116345.1 - LINC02230	30048462, 30598549
rs167024	5	74129408	C	2e-11	Heel BMD	LINC01335	30598549
rs392079	5	74146023	-	2e-09	Heel BMD	LINC02122 - LINC01335	30048462
rs564979	5	74385257	T	2e-09	Heel BMD	LINC01331	30598549
rs10065639	5	74394524	-	2e-11	Heel BMD	LINC01331	30048462
rs10045962	5	78921872	C	1e-10	Heel BMD	ARSB	30048462, 30598549
rs147399060	5	80985925	-	1e-41	Heel BMD	RASGRF2	30048462
rs2052480	5	80987143	G	2e-39	Heel BMD	RASGRF2	30598549
rs559181	5	80991000	A	8e-14	Heel BMD	RASGRF2	28869591, 30048462
rs35742750	5	83135392	-	7e-11	Heel BMD	XRCC4	30048462
rs10473868	5	83141628	G	6e-10	Heel BMD	XRCC4	30598549
rs11951031	5	88842914	T	9e-09	Radius BMD	MEF2C	23572186
rs6894139	5	89031965	-	7e-18	FN BMD	MEF2C-AS1	24249740
rs7727117	5	89062462	A	1e-21	FN BMD	MEF2C-AS1	29499414
rs1366594	5	89080244	C	8e-10	FN BMD	MEF2C-AS1	21533022, 22504420
rs1366594	5	89080244	C	5e-10	Hip BMD	MEF2C-AS1	19801982, 29883787
rs10474292	5	89185398	-	3e-08	FN BMD	MEF2C, LOC729011	28761973
rs17585072	5	89727976	-	3e-10	Heel BMD	AC113167.1	30048462
rs6875585	5	96257758	A	7e-15	Heel BMD	LOC101929710	30598549
rs3922468	5	96277303	C	3e-15	Heel BMD	AC099509.2, AC104123.1	30048462, 30598549
rs758752368	5	100680224	-	9e-17	Heel BMD	AC027315.1 - RN7SKP62	30048462
rs10515269	5	100689994	C	1e-17	Heel BMD	FAM174A	30598549
rs437112	5	109343446	A	3e-15	Heel BMD	PJA2	30598549
rs1045706	5	109378597	-	2e-12	Heel BMD	PJA2	30048462
rs6864688	5	112718389	-	2e-13	Heel BMD	APC	30048462
rs7703751	5	123496287	A	3e-30	Heel BMD	CSNK1G3	30598549
rs9327298	5	123514627	-	5e-28	Heel BMD	CSNK1G3	30048462
rs9327301	5	123524476	G	2e-10	Heel BMD	CSNK1G3	28869591, 30048462
rs13182402	5	125946047	G	2e-09	Hip fracture	ALDH7A1	20072603
rs42916	5	128224967	C	3e-20	Heel BMD	SLC12A2 - FBN2	30048462, 30598549
rs10057855	5	128340673	G	6e-10	Heel BMD	FBN2	30598549
rs4836373	5	128451917	-	4e-29	Heel BMD	FBN2	30048462
rs80222069	5	128584382	C	2e-19	Heel BMD	FBN2	30598549
rs564789596	5	128605589	-	3e-15	Heel BMD	FBN2, SLC27A6	30048462
rs571173399	5	133106107	-	3e-24	Heel BMD	HSPA4	30048462
rs299371	5	135004025	T	1e-16	Heel BMD	CATSPER3	30598549
rs31211	5	135027455	-	3e-13	Heel BMD	CATSPER3 - PITX1	30048462
rs6882422	5	136094979	G	3e-10	Heel BMD	VTRNA2-1	28869591, 30048462, 30598549
rs9324890	5	142668742	-	1e-09	Heel BMD	FGF1, SPRY4-AS1	30048462
rs59900779	5	143190833	T	1e-23	Heel BMD	ARHGAP26	30598549
rs2074636	5	143207129	-	2e-25	Heel BMD	ARHGAP26	30048462
rs3776221	5	143210668	A	2e-09	Heel BMD	ARHGAP26	28869591, 30048462
rs6862531	5	143706388	-	9e-11	Heel BMD	AC008696.2	30048462
rs368510	5	149407906	G	7e-15	Heel BMD	CARMN	28869591, 30048462, 30598549
rs7444282	5	154665720	G	2e-15	Heel BMD	MIR3141 - MIR1303	30048462, 30598549
rs163433	5	157198752	T	3e-10	Heel BMD	ITK	30598549
rs6873969	5	157200376	-	1e-09	Heel BMD	AC010609.1, ITK	30048462
rs6885822	5	158836136	G	3e-20	Heel BMD	EBF1	30048462, 30598549
rs72643433	5	158937441	G	9e-13	Heel BMD	EBF1	30598549
rs2546984	5	160164471	T	8e-11	Heel BMD	FABP6	30598549
rs4868145	5	172150685	T	5e-09	Heel BMD	STK10	30048462, 30598549
rs960192	5	173571747	C	4e-21	Heel BMD	LOC285593	30598549
rs35774141	5	173573832	-	1e-18	Heel BMD	AC008663.1 - AC008663.3	30048462
rs6861681	5	173935455	G	1e-09	Heel BMD	CPEB4	30598549
rs77822827	5	173951314	-	1e-09	Heel BMD	CPEB4	30048462
rs1966265	5	176516631	T	3.73e-20	Hip shape	FGFR4	30320955
rs72813180	5	177305536	C	7e-10	Heel BMD	PRELID1	30598549
rs335424	5	177548139	-	3e-10	Heel BMD	FAM193B	30048462
rs238073	6	1247695	A	6e-09	Heel BMD	FOXQ1	30598549
rs2745599	6	1613451	A	2e-12	Heel BMD	FOXC1	30598549
rs141046527	6	1615423	-	2e-11	Heel BMD	FOXC1 - GMDS	30048462
rs11242735	6	2055443	G	7e-18	Heel BMD	GMDS	30598549
rs9392366	6	2101679	-	8e-10	Heel BMD	GMDS	30048462
rs11754632	6	2381258	C	1e-13	Heel BMD	GMDS-AS1	30598549
rs6904395	6	2442947	-	2e-13	Heel BMD	GMDS-DT	30048462
rs3966800	6	2492879	A	1e-33	Heel BMD	GMDS-AS1	30598549
rs4320420	6	2495812	-	5e-39	Heel BMD	GMDS-DT - AL359852.1	30048462
rs4959677	6	2500586	G	8e-16	Heel BMD	GMDS-AS1	28869591, 30048462
rs1254725	6	2580493	-	6e-12	Heel BMD	AL359852.1 - LINC02521	30048462
rs6938004	6	2729370	-	1e-10	Heel BMD	MYLK4	30048462, 30598549
rs9378485	6	6961338	T	2e-15	Heel BMD	RN7SL554P - AL139390.1	30048462, 30598549
rs116228246	6	7050702	G	5e-41	Heel BMD	RREB1	30598549
rs525678	6	7058624	A	2e-20	Heel BMD	RREB1	28869591, 30048462
rs9379084	6	7231610	G	3e-15	Heel BMD	RREB1	28869591, 30048462, 30598549
rs2842352	6	7250804	-	2e-11	Heel BMD	RREB1	30048462
rs9466056	6	21384382	A	5e-09	Heel BMD	AL031767.1 - LINC00581	30048462, 30598549
rs9466056	6	21384382	A	3e-13	FN BMD	LINC00581, AL031767.1	22504420
rs10946458	6	21391051	T	2e-09	Spine BMD	LINC00581, AL031767.1	29499414
rs10946458	6	21391051	T	2e-10	FN BMD	LINC00581, AL031767.1	29499414
rs7762532	6	21806558	C	8e-13	Heel BMD	CASC15	30048462, 30598549
rs74971894	6	21888286	A	1e-15	Heel BMD	CASC15	28869591, 30048462
rs78432519	6	21891345	C	6e-34	Heel BMD	CASC15	30598549
rs2858996	6	26093798	-	7e-10	Heel BMD	HFE	30048462
rs2229768	6	26104052	T	1e-10	Heel BMD	HIST1H4C	30598549
rs4711112	6	26470634	-	2e-13	Heel BMD	BTN2A1	30048462
rs540860509	6	27276464	-	1e-10	Heel BMD	AL021808.1 - POM121L2	30048462
rs144996521	6	28921638	G	5e-10	Heel BMD	TRIM27	30598549
rs3130825	6	29255716	-	2e-09	Heel BMD	AL672167.1	30048462
rs28367493	6	29676560	-	2e-11	Heel BMD	ZFP57, ZFP57, ZFP57, ZFP57, ZFP57, ZFP57, ZFP57	30048462
rs201604542	6	29821180	-	6e-13	Heel BMD	MICG - HLA-G	30048462
rs9258644	6	29854305	-	3e-17	Heel BMD	AL645929.3	30048462
rs1071742	6	29942982	-	2e-17	Heel BMD	HLA-A, HLA-A, HLA-A, HLA-A, HLA-A, AL671277.1	30048462
rs9260426	6	29951332	A	3e-11	Heel BMD	HLA-A	30048462, 30598549
rs7747253	6	29952002	C	1e-33	Heel BMD	HLA-A	30598549
rs7768235	6	29955471	-	7e-25	Heel BMD	HLA-A - HLA-W	30048462
rs9261281	6	30067564	-	1e-09	Heel BMD	PPP1R11, PPP1R11, PPP1R11, PPP1R11, PPP1R11, PPP1R11, PPP1R11, PPP1R11	30048462
rs6920820	6	31002161	-	2e-09	Heel BMD	MUC21 - MUC22	30048462
rs114029601	6	31361252	-	2e-13	Heel BMD	AL671883.2 - DHFRP2	30048462
rs13220896	6	31401885	G	4e-15	Heel BMD	HCP5, HCP5, HCP5, MICA, MICA, MICA, MICA, MICA	30048462, 30598549
rs28732148	6	31607848	C	2e-09	Heel BMD	AIF1	30598549
rs3130340	6	32276850	T	0.008	Fractures#	TSBP1-AS1	18445777	Low-Trauma Fractures
rs2894381	6	32714451	-	6e-09	Heel BMD	MTCO3P1 - AL662789.1	30048462
rs9296149	6	35378037	-	2e-12	Heel BMD	PPARD	30048462
rs9296151	6	35411993	G	9e-17	Heel BMD	PPARD	30048462, 30598549
rs2076168	6	35422222	-	4e-10	Heel BMD	PPARD	30048462
rs11755391	6	35453190	-	5e-09	Heel BMD	FANCE	30048462
rs2504101	6	39859714	A	3e-12	Heel BMD	DAAM2	30048462, 30598549
rs772843886	6	40386801	G	2e-09	Heel BMD	LRFN2	30598549
rs6912283	6	43396756	G	6e-09	Heel BMD	ZNF318	30598549
rs4711750	6	43789345	T	7e-12	Heel BMD	VEGFA	30598549
rs998584	6	43790159	-	8e-15	Heel BMD	VEGFA - AL157371.2	30048462
rs10948100	6	43887714	G	4e-09	Heel BMD	AL157371.1 - AL109615.3	30048462, 30598549
rs45573936	6	44230625	T	3e-09	Heel BMD	SLC29A1	30048462, 30598549
rs79036082	6	44566645	-	3e-11	Heel BMD	AL136140.2 - SUPT3H	30048462
rs491616	6	44594370	-	5e-10	Heel BMD	AL136140.2 - SUPT3H	30048462
rs575445	6	44594956	-	2e-12	Heel BMD	AL136140.2 - SUPT3H	30048462
rs11442031	6	44645065	-	2e-09	Heel BMD	AL136140.2 - SUPT3H	30048462
rs1283935	6	44665232	-	2e-28	Heel BMD	AL136140.2 - SUPT3H	30048462
rs11755164	6	44671447	T	6e-11	Spine BMD	SUPT3H, AL136140.2	22504420
rs113166754	6	44709436	C	5e-47	Heel BMD	SUPT3H	28869591, 30048462
rs764396	6	44742954	C	4e-51	Heel BMD	SUPT3H	30598549
rs144647275	6	44758428	C	5e-23	Heel BMD	SUPT3H	28869591, 30048462
rs112360218	6	44776447	-	2e-36	Heel BMD	AL136140.2 - SUPT3H	30048462
rs5875893	6	44813577	-	3e-60	Heel BMD	SUPT3H	30048462
rs553012877	6	44887931	-	6e-17	Heel BMD	SUPT3H	30048462
rs183066049	6	45092734	-	4e-29	Heel BMD	SUPT3H	30048462
rs75230517	6	45138701	G	3e-125	Heel BMD	SUPT3H	30048462, 30598549
rs796831889	6	45216214	-	5e-21	Heel BMD	SUPT3H	30048462
rs574055998	6	45309978	-	3e-10	Heel BMD	SUPT3H	30048462
rs6941594	6	45890215	-	8e-11	Heel BMD	CLIC5	30048462
rs56253836	6	45896847	A	2e-11	Heel BMD	CLIC5	30598549
rs12213392	6	53752932	T	1e-22	Heel BMD	LRRC1	30598549
rs1502199	6	55400223	A	5e-10	Heel BMD	GFRAL	28869591, 30048462, 30598549
rs10807491	6	55404014	-	2e-14	Heel BMD	GFRAL - HMGCLL1	30048462
rs4334972	6	55484338	-	9e-12	Heel BMD	HMGCLL1	30048462
rs76768932	6	55604038	-	3e-15	Heel BMD	HMGCLL1 - AL590290.1	30048462
rs77606322	6	55607830	T	9e-16	Heel BMD	HMGCLL1 - AL590290.1	30048462, 30598549
rs116697020	6	55656831	-	7e-11	Heel BMD	HMGCLL1 - AL590290.1	30048462
rs191147097	6	55720353	A	4e-11	Heel BMD	BMP5	28869591, 30048462
rs541928175	6	55739469	-	2e-42	Heel BMD	AL590290.1 - BMP5	30048462
rs72868839	6	55759219	A	9e-15	Heel BMD	BMP5	28869591, 30048462, 30598549
rs150445982	6	55811823	C	6e-49	Heel BMD	BMP5	30048462, 30598549
rs62404993	6	55916428	T	2e-12	Heel BMD	BMP5	30598549
rs9475474	6	55920444	-	1e-16	Heel BMD	BMP5 - NPM1P36	30048462
rs150694678	6	55932055	AT	6e-23	Heel BMD	BMP5	28869591
rs550300074	6	56014117	-	3e-52	Heel BMD	NPM1P36 - COL21A1	30048462
rs72874231	6	56060396	G	9e-33	Heel BMD	COL21A1	30048462, 30598549
rs79455288	6	56458752	-	1e-15	Heel BMD	DST	30048462
rs4288197	6	56533221	T	8e-14	Heel BMD	DST	30598549
rs112462597	6	56543008	-	6e-16	Heel BMD	DST	30048462
rs113880644	6	71486589	C	2e-10	Heel BMD	LINC01626	30598549
rs79717953	6	73695048	C	2e-16	Heel BMD	AL590428.1	30048462, 30598549
rs9447004	6	73749014	A	1e-37	Heel BMD	CD109	30598549
rs6453700	6	73785534	-	6e-13	Heel BMD	CD109	30048462
rs10943130	6	73796497	C	1e-12	Heel BMD	CD109	28869591, 30048462, 30598549
rs181986557	6	74252476	-	1e-12	Heel BMD	AL357507.1	30048462
rs9341808	6	80953257	C	1.1e-16	Spine bone size	BCKDHB	31053729
rs171835	6	81755270	G	3e-10	Heel BMD	FAM46A	30598549
rs194608	6	81756049	G	3e-09	Heel BMD	FAM46A	30598549
rs6454314	6	83030681	G	5e-13	Heel BMD	UBE3D	28869591, 30048462
rs6938070	6	83035299	T	2e-33	Heel BMD	UBE3D	30598549
rs746406027	6	84564389	-	2e-11	Heel BMD	LINC01611 - TBX18	30048462
rs1358836	6	85295267	A	6e-11	Heel BMD	LOC101928820	30598549
rs9344512	6	85368033	-	8e-12	Heel BMD	AL135903.1 - LINC02535	30048462
rs1475120	6	104942078	G	3e-13	Heel BMD	LIN28B-AS1	30598549
rs314261	6	105005542	-	3e-10	Heel BMD	LIN28B	30048462
rs72945685	6	107641266	C	7e-18	Heel BMD	SOBP	30048462, 30598549
rs4945829	6	109317625	T	4e-11	Heel BMD	CCDC162P	30598549
rs77243579	6	109319661	-	3e-10	Heel BMD	CCDC162P	30048462
rs9386909	6	110521347	-	3e-09	Heel BMD	AC002464.1 - AL512430.3	30048462
rs1761622	6	118299915	-	6e-09	Heel BMD	SLC35F1	30048462
rs2091624	6	121780609	G	6e-16	Heel BMD	GJA1	30598549
rs112521333	6	121814974	-	3e-16	Heel BMD	AL603865.1 - HMGB3P18	30048462
rs1268119	6	126054435	T	1e-12	Heel BMD	TRMT11	30048462, 30598549
rs2130604	6	126499415	T	3e-11	Skull BMD	AL356534.1	24945404
rs118009556	6	126523108	G	2e-09	Heel BMD	MIR588	30598549
rs1262476	6	126665850	G	3e-09	UL BMD	AL356534.1	24945404
rs13194508	6	126823538	T	2e-10	FN BMD	AL356534.1	29499414
rs13204965	6	126845927	C	3e-08	FN BMD	AL356534.1	21533022, 22504420
rs9375477	6	126883478	A	8e-38	Heel BMD	AL356534.1	30048462, 30598549
rs9491689	6	127077450	C	8e-47	Heel BMD	RSPO3	28869591, 30048462
rs727331	6	127077911	-	3e-19	Heel BMD	AL356534.1	30048462
rs75077568	6	127086096	G	4e-24	Heel BMD	RSPO3	30598549
rs140418154	6	127091608	-	3e-74	Heel BMD	AL356534.1	30048462
rs2800704	6	127110343	-	4e-28	Heel BMD	AL356534.1	30048462
rs147697812	6	127117821	-	2e-28	Heel BMD	AL356534.1	30048462
rs577721086	6	127118902	C	0.0002	Fractures#	RSPO3	26733130
rs577721086	6	127118902	C	7e-10	Spine BMD	RSPO3	26733130
rs9482770	6	127121947	T	1e-280	Heel BMD	RSPO3	30598549
rs9482773	6	127138407	-	1e-300	Heel BMD	AL356534.1, RSPO3	30048462
rs77495054	6	127143963	T	2e-33	Heel BMD	RSPO3	30598549
rs7741021	6	127147129	C	5e-12	BUA	RSPO3, AL356534.1	28472463
rs7741021	6	127147129	C	6e-13	SOS	RSPO3, AL356534.1	28472463
rs7741021	6	127147129	-	9e-65	Fractures#	RSPO3, AL356534.1	30598549
rs7741021	6	127147129	A	2e-140	Heel BMD	RSPO3	28869591, 30048462
rs10457487	6	127198089	C	5e-28	Fractures#	RSPO3	30158200
rs1512450	6	127483840	C	2e-11	Heel BMD	SOGA3	30598549
rs9401974	6	127562979	-	2e-11	Heel BMD	C6orf58	30048462
rs9372944	6	129644209	G	2e-10	Heel BMD	ARHGAP18	30598549
rs113898003	6	130020090	-	8e-31	Heel BMD	L3MBTL3	30048462
rs1415701	6	130024690	G	4e-14	Heel BMD	L3MBTL3	28869591, 30048462, 30598549
rs9375695	6	130037799	-	9e-33	Heel BMD	L3MBTL3	30048462
rs11759018	6	130056698	C	5e-15	Heel BMD	L3MBTL3	30598549
rs536124151	6	130817506	-	4e-13	Heel BMD	AL583803.1 - SMLR1	30048462
rs1571911	6	130872806	C	3e-12	Heel BMD	EPB41L2	30598549
rs4895901	6	130986042	T	7e-40	Heel BMD	EPB41L2	30048462, 30598549
rs5880046	6	131005179	GT	8e-17	Heel BMD	EPB41L2	28869591, 30048462
rs17061975	6	132918880	T	2e-23	Heel BMD	RPS11	30048462, 30598549
rs10713212	6	133018347	GA	2e-30	Heel BMD	LINC00326	28869591, 30048462
rs3012465	6	133029797	G	8e-17	Skull BMD	RPL23AP46, LINC00326	24945404
rs3012465	6	133029797	A	5e-24	Heel BMD	LINC00326	30598549
rs9402490	6	133219057	G	9e-67	Heel BMD	EYA4	28869591, 30048462
rs6903443	6	133253910	A	1e-112	Heel BMD	EYA4	30598549
rs4895959	6	133254737	-	8e-190	Heel BMD	EYA4	30048462
rs761390078	6	133282605	-	1e-78	Heel BMD	EYA4	30048462
rs2235485	6	133382187	A	3e-22	Heel BMD	EYA4	30048462, 30598549
rs212772	6	133481873	C	8e-33	Heel BMD	EYA4	30598549
rs547545	6	133490884	T	2e-24	Heel BMD	EYA4	28869591, 30048462
rs3822939	6	133528651	-	1e-49	Heel BMD	EYA4, TARID	30048462
rs9376164	6	135906116	G	2e-30	Heel BMD	PDE7B	30048462, 30598549
rs12209685	6	135907537	-	8e-27	Heel BMD	PDE7B	30048462
rs12529766	6	135909873	C	3e-11	Heel BMD	PDE7B	28869591, 30048462
rs12208105	6	135914430	A	2e-11	Heel BMD	PDE7B	30598549
rs34320498	6	139286588	C	2e-12	Heel BMD	TXLNB	30598549
rs536371583	6	139295580	-	9e-13	Heel BMD	AL592429.2	30048462
rs6930181	6	145859838	A	2e-11	Heel BMD	LOC100507557	30598549
rs6935952	6	148508305	-	2e-17	Heel BMD	SASH1	30048462
rs200662204	6	151351815	G	2e-09	Heel BMD	AKAP12	30598549
rs367763803	6	151394147	-	1e-15	Heel BMD	ZBTB2 - RMND1	30048462
rs373421938	6	151438796	-	9e-14	Heel BMD	RMND1	30048462
rs6931664	6	151536459	A	2e-33	Heel BMD	CCDC170	30598549
rs4455680	6	151542370	-	2e-119	Heel BMD	CCDC170	30048462
rs9371538	6	151551828	T	6e-09	Spine BMD	CCDC170	27424934
rs9371538	6	151551828	-	4e-10	FN BMD	CCDC170	28761973
rs11428711	6	151571322	-	2e-73	Heel BMD	CCDC170	30048462
rs9479075	6	151575100	A	2e-13	FN BMD	CCDC170	29499414
rs9479075	6	151575100	A	4e-14	Spine BMD	CCDC170	29499414
rs1871859	6	151577371	-	9e-13	Spine BMD	CCDC170	24249740
rs1871859	6	151577371	C	5e-255	Heel BMD	CCDC170	30048462, 30598549
rs1891002	6	151578912	A	2e-10	BUA	CCDC170	28472463
rs1891002	6	151578912	-	1e-300	Heel BMD	CCDC170	30048462
rs4870044	6	151580274	T	2e-11	Spine BMD	CCDC170	18445777, 23074152
rs4869739	6	151580667	-	4.00E-340	Heel BMD	CCDC170	30048462
rs4869739	6	151580667	T	1e-11	SOS	CCDC170	28472463
rs4869742	6	151586613	-	2e-23	Fractures#	CCDC170	30598549
rs4869742	6	151586613	T	4e-35	Spine BMD	CCDC170	22504420
rs4869744	6	151586877	T	4e-150	Heel BMD	CCDC170	28869591, 30048462
rs9383929	6	151590737	A	3e-08	BUA	CCDC170	28472463
rs57960590	6	151590844	C	7e-39	Heel BMD	CCDC170	30598549
rs66943969	6	151591463	G	3e-09	SOS	CCDC170	28472463
rs12525051	6	151592575	G	4e-54	Heel BMD	CCDC170	28869591, 30048462
rs1038304	6	151612040	-	9e-09	FN BMD	CCDC170	28761973
rs1038304	6	151612040	G	5e-09	Hip BMD	CCDC170	18445777, 19079262
rs1038304	6	151612040	G	4e-11	Spine BMD	CCDC170	18445777, 28761973
rs6929137	6	151615542	A	2e-10	Spine BMD	CCDC170	19079262
rs6932260	6	151618425	T	3e-17	Heel BMD	CCDC170	30598549
rs7752591	6	151625933	-	6e-12	Spine BMD	CCDC170, ESR1	28761973
rs544235145	6	151631276	-	5e-34	Heel BMD	CCDC170 - ESR1	30048462
rs371672993	6	151635615	-	6e-178	Heel BMD	CCDC170 - ESR1	30048462
rs6930633	6	151636956	A	1e-08	Spine BMD	C6orf97	23074152
rs10484920	6	151657912	-	1e-18	Heel BMD	ESR1	30048462
rs6905582	6	151679319	G	3e-116	Heel BMD	ESR1	30048462, 30598549
rs3020331	6	151687645	-	3.00E-346	Heel BMD	ESR1	30048462
rs2941741	6	151687847	G	2e-119	Heel BMD	ESR1	28869591, 30048462
rs2941740	6	151688503	G	2e-10	Hip BMD	ESR1	19801982
rs2982573	6	151689399	T	1e-300	Heel BMD	ESR1	30048462, 30598549
rs2982570	6	151692613	-	5e-19	Fractures#	ESR1	30158200
rs2982552	6	151738428	-	2e-212	Heel BMD	ESR1	30048462
rs3020306	6	151744751	-	5e-09	Spine BMD	CCDC170, ESR1	28761973
rs1999805	6	151747229	C	2e-08	Spine BMD	ESR1	18445777
rs1890010	6	151764140	-	1e-103	Heel BMD	ESR1	30048462
rs2504069	6	151764382	C	7e-35	Heel BMD	ESR1	28869591, 30048462, 30598549
rs2504063	6	151769572	A	6e-11	Spine BMD	ESR1	19801982
rs115192536	6	151779797	-	1e-37	Heel BMD	ESR1	30048462
rs2234693	6	151842200	T	4e-20	Heel BMD	ESR1	30048462, 30598549
rs547908752	6	151899652	-	2e-27	Heel BMD	ESR1	30048462
rs2813495	6	152155817	G	2e-09	Heel BMD	SYNE1	30048462, 30598549
rs557408368	6	152231784	-	1e-11	Heel BMD	SYNE1	30048462
rs13195723	6	152241832	T	2e-22	Heel BMD	SYNE1	30598549
rs6901631	6	152245912	T	9e-11	Heel BMD	SYNE1	30598549
rs17215781	6	152249139	-	9e-14	Heel BMD	SYNE1	30048462
rs633891	6	152271616	C	3e-08	Heel BMD	SYNE1	28869591, 30048462
rs12196629	6	155008269	-	6e-26	Heel BMD	TIAM2	30048462
rs13201764	6	155010984	T	1e-21	Heel BMD	TIAM2	30598549
rs9397763	6	155021463	-	6e-10	Heel BMD	TIAM2	30048462
rs60574493	6	155038643	G	3e-13	Heel BMD	TIAM2	30598549
rs62427108	6	155115687	C	3e-09	Heel BMD	TIAM2	30048462, 30598549
rs12214204	6	157069538	A	4e-10	Heel BMD	ARID1B	30048462, 30598549
rs35267182	6	158454515	-	9e-11	Heel BMD	TULP4	30048462
rs12206717	6	158489666	G	1e-13	Heel BMD	TULP4	30598549
rs1040724	6	161575543	T	1.95e-08	Hip bone size	AGPAT4	32314116
rs73029263	6	163692730	A	9e-11	Heel BMD	LOC102724152	28869591, 30048462, 30598549
rs4709746	6	163711969	-	5e-32	Heel BMD	AL137005.2, AL137005.1	30048462
rs528738	6	167726632	G	1e-09	Heel BMD	LOC441178	28869591, 30048462
rs199528644	6	167727491	-	2e-14	Heel BMD	LINC02487 - AL009178.1	30048462
rs573335	6	167738638	C	6e-19	Heel BMD	LINC01558	30598549
rs4708620	6	167995610	T	5e-08	Heel BMD	KIF25-AS1	28869591, 30048462
rs9364386	6	168031413	T	1e-34	Heel BMD	KIF25	30598549
rs28585071	6	168031787	-	3e-25	Heel BMD	KIF25	30048462
rs62429411	7	49672	-	7e-11	Heel BMD	AC215522.1 - AC093627.1	30048462
rs144787122	7	2256917	-	4e-09	Heel BMD	SNX8	30048462
rs2969072	7	2490797	-	7e-12	Heel BMD	GRIFIN - LFNG	30048462
rs798545	7	2722752	C	2e-09	Heel BMD	AMZ1	30598549
rs798544	7	2723468	-	2e-10	Heel BMD	AMZ1	30048462
rs12673062	7	4671046	G	1e-09	Heel BMD	FOXK1	30598549
rs188966536	7	6931419	T	8e-08	Spine BMD	FAM86LP, ALG1L5P	26911590
rs12534970	7	14991882	A	3e-11	Heel BMD	DGKB	30598549
rs10232074	7	15260750	-	5e-11	Heel BMD	AGMO	30048462
rs73290427	7	15466485	-	2e-09	Heel BMD	AGMO	30048462
rs7789097	7	15468511	C	1e-10	Heel BMD	AGMO	30598549
rs111428477	7	15614420	-	4e-39	Heel BMD	MEOX2	30048462
rs10261246	7	15624946	G	1e-14	Heel BMD	MEOX2	30598549
rs10249754	7	15654281	A	2e-17	Heel BMD	MEOX2	28869591, 30048462
rs6942739	7	15678906	-	4e-52	Heel BMD	AC005550.2, MEOX2	30048462
rs3801427	7	15681553	C	1e-25	Heel BMD	MEOX2	30598549
rs17351518	7	15917874	G	4e-12	Heel BMD	ISPD	30598549
rs10278969	7	15918185	-	4e-14	Heel BMD	AC006041.1 - ISPD	30048462
rs4532510	7	17931601	T	6e-10	Heel BMD	SNX13	30598549
rs772748664	7	17978814	-	2e-10	Heel BMD	RNMTL1P2 - AC080080.2	30048462
rs12154446	7	19135783	G	4e-09	Heel BMD	FERD3L	30598549
rs12700058	7	19532378	-	5e-14	Heel BMD	AC007091.1	30048462
rs12673167	7	19551942	C	1e-14	Heel BMD	TWISTNB	30598549
rs13328356	7	20011664	C	4e-09	Heel BMD	LOC101927668	28869591, 30048462
rs11763267	7	20013237	T	2e-17	Heel BMD	AC005062.1	30048462, 30598549
rs62453057	7	20287746	A	4e-15	Heel BMD	LOC101927769	30598549
rs3095208	7	20292090	T	9e-12	Heel BMD	LOC101927769	28869591, 30048462
rs34786826	7	20320533	-	1e-16	Heel BMD	AC099342.1 - AC004130.1	30048462
rs87	7	25660241	A	7e-56	Heel BMD	AC005165.1	30048462
rs85	7	25662406	T	2e-20	Heel BMD	MIR148A	28869591, 30048462
rs10245353	7	25818994	C	3e-11	Heel BMD	AC005165.1 - AC010719.1	30048462, 30598549
rs7798002	7	25820960	-	5e-11	Heel BMD	AC005165.1 - AC010719.1	30048462
rs62454420	7	27152185	A	6e-11	Heel BMD	HOXA-AS3	28869591, 30048462
rs3779456	7	27174938	T	2e-24	Heel BMD	HOXA10-HOXA9	30598549
rs1859165	7	27178849	-	1e-30	Heel BMD	AC004080.3, HOXA10	30048462
rs17501090	7	27181835	C	2e-11	Heel BMD	HOXA11	28869591, 30048462, 30598549
rs17472350	7	27191426	-	8e-29	Heel BMD	AC004080.2	30048462
rs17501292	7	27201854	-	3e-22	Heel BMD	HOTTIP, RF02041	30048462
rs7812039	7	27209272	C	2e-13	Heel BMD	HOTTIP - AC004080.1	30048462, 30598549
rs113557605	7	27265604	T	5e-18	Heel BMD	EVX1	30598549
rs201865685	7	27613407	-	8e-28	Heel BMD	HIBADH	30048462
rs10244184	7	27892457	T	3e-19	Heel BMD	JAZF1	28869591, 30048462, 30598549
rs6968704	7	27927365	C	1e-16	Heel BMD	JAZF1	30598549
rs2040666	7	27928574	-	4e-44	Heel BMD	JAZF1	30048462
rs10239787	7	27930534	C	5e-49	Heel BMD	JAZF1	30048462, 30598549
rs71539572	7	28569770	C	5e-20	Heel BMD	CREB5	30048462, 30598549
rs982948	7	28669247	-	2e-11	Heel BMD	CREB5	30048462
rs757980	7	28685919	G	9e-23	Heel BMD	CREB5	28869591, 30048462, 30598549
rs62459989	7	29813468	C	5e-13	Heel BMD	WIPF3	30048462, 30598549
rs28362709	7	30915924	G	2e-80	Heel BMD	AC004691.2, AQP1	30048462, 30598549
rs10276670	7	30916874	A	2e-34	Heel BMD	AQP1	28869591, 30048462
rs10276670	7	30916874	-	3e-55	Fractures#	AQP1, AC004691.2	30598549
rs564512580	7	37612201	-	6e-14	Heel BMD	NECAP1P1 - GPR141	30048462
rs575416182	7	37696029	-	2e-22	Heel BMD	EPDR1, GPR141	30048462
rs548948244	7	37847686	-	9e-26	Heel BMD	EPDR1	30048462
rs10226308	7	37898820	A	6e-13	Spine BMD	NME8, EPDR1	22504420
rs17236800	7	37904773	A	1e-31	Heel BMD	SFRP4	28869591, 30048462
rs10264106	7	37908216	A	6e-85	Heel BMD	SFRP4, EPDR1	30048462, 30598549
rs2598095	7	37946396	-	3e-17	Heel BMD	EPDR1, SFRP4	30048462
rs1450851	7	37950173	T	9e-13	Heel BMD	EPDR1	30598549
rs200039274	7	38037757	-	9e-35	Heel BMD	SFRP4 - STARD3NL	30048462
rs183312687	7	38044007	C	2e-09	Heel BMD	EPDR1	30598549
rs1357651	7	38058260	T	6e-15	Spine BMD	STARD3NL, SFRP4	29499414
rs5883629	7	38060308	-	6e-198	Heel BMD	SFRP4 - STARD3NL	30048462
rs1717731	7	38061803	T	1e-63	Heel BMD	EPDR1	28869591, 30048462
rs6956946	7	38070430	T	6e-57	Heel BMD	STARD3NL	28869591, 30048462
rs939666	7	38070792	C	1e-66	Heel BMD	STARD3NL	30598549
rs1717720	7	38073013	A	4e-116	Heel BMD	STARD3NL	30598549
rs6959212	7	38088724	T	9e-10	Fractures#	STARD3NL	30158200
rs6959212	7	38088724	T	4e-38	Spine BMD	STARD3NL, SFRP4	22504420
rs758252496	7	38091836	-	2e-170	Heel BMD	SFRP4 - STARD3NL	30048462
rs560632070	7	38093833	-	4e-127	Heel BMD	SFRP4 - STARD3NL	30048462
rs1524058	7	38096675	T	1e-09	Spine BMD	SFRP4, STARD3NL	19801982
rs6963134	7	38105296	-	8e-26	Fractures#	STARD3NL, SFRP4	30598549
rs6978070	7	38113321	-	1e-204	Heel BMD	SFRP4 - STARD3NL	30048462
rs4346915	7	38113842	-	2e-08	Spine BMD	EPDR1, STARD3NL	28761973
rs76990766	7	42567314	C	1e-23	Heel BMD	GLI3 - LINC01448	30048462, 30598549
rs2330627	7	42656903	-	1e-18	Heel BMD	GLI3 - LINC01448	30048462
rs2289057	7	44612229	G	5.55e-12	Hip bone size	DDX56	32314116
rs1548607	7	50833794	G	5e-10	Fractures#	GRB10, COBL	30158200
rs1548607	7	50833794	A	5e-23	Heel BMD	GRB10 - AC004920.1	30048462, 30598549
rs74910854	7	74696373	A	5e-11	Heel BMD	GTF2I	30598549
rs377080180	7	74706675	-	3e-10	Heel BMD	GTF2I, AC211433.1	30048462
rs571356	7	83677173	G	1e-13	Heel BMD	RAD23BP2 - SEMA3A	30048462, 30598549
rs302101	7	83683643	G	5e-10	Heel BMD	SEMA3E	28869591, 30048462
rs10499878	7	84010371	A	4e-15	Heel BMD	SEMA3A	30598549
rs13225158	7	85157638	G	3e-09	Heel BMD	SEMA3D	30598549
rs12154498	7	92594204	A	4e-12	Heel BMD	FAM133B	28869591, 30048462
rs42032	7	92608112	-	1e-26	Heel BMD	CDK6	30048462
rs42235	7	92618762	C	5e-27	Heel BMD	CDK6	30598549
p.G496A	7	93879914	C	2e-05	Fractures#	COL1A2	26235824
chr7:93887508	7	93887508	A	2e-08	Hip BMD	BET1, COL1A2-AS1	26235824
p.G703S	7	93887508	A	0.0023	Fractures#	COL1A2	26235824
rs17166182	7	94330606	C	2e-09	Heel BMD	COL1A2	30598549
rs28377268	7	95462774	T	0.0009	Fractures#	PTCH1	26733130
rs6946681	7	95710142	-	5e-09	Heel BMD	AC002451.1 - DYNC1I1	30048462
rs6966540	7	96098655	T	5e-24	Heel BMD	DYNC1I1	30048462, 30598549
rs7778451	7	96412246	G	8e-25	Heel BMD	C7orf76	30598549
rs1859279	7	96412419	-	1e-21	Heel BMD	RNU7-188P - SEM1	30048462
rs4729260	7	96488606	G	2e-10	Spine BMD	SEM1	19801982
rs10429035	7	96490169	-	4e-12	Hip BMD	SEM1	24249740
rs4727338	7	96491363	G	6e-11	Fractures#	SLC25A13	22504420	Low-Trauma Fractures
rs4727338	7	96491363	C	8e-48	FN BMD	SEM1	22504420
rs6465508	7	96498043	-	2e-19	Fractures#	SEM1	30158200
rs6965122	7	96504007	A	1e-74	Heel BMD	C7orf76	30598549
rs7781370	7	96504219	T	5e-12	Hip BMD	SEM1	19801982
rs4440558	7	96505962	A	5e-47	Heel BMD	C7orf76	28869591, 30048462
rs35108541	7	96514530	-	3e-124	Heel BMD	SEM1	30048462
rs4448201	7	96525600	C	1e-11	Spine BMD	SEM1	29499414
rs4448201	7	96525600	C	3e-20	FN BMD	SEM1	29499414
rs6465515	7	96527877	-	3e-41	Heel BMD	SEM1	30048462
rs2272224	7	96679631	T	4e-14	Heel BMD	SEM1	30598549
rs17598132	7	96950027	C	2e-09	Heel BMD	DLX6-AS1	28869591, 30048462
rs17598306	7	96952499	-	5e-23	Heel BMD	RN7SL252P - DLX6-AS1	30048462
rs17598579	7	96961160	G	6e-26	Heel BMD	DLX6-AS1	30598549
rs56363908	7	96981740	A	5e-12	Heel BMD	DLX6-AS1	30598549
rs1724298	7	97017872	T	7e-10	Heel BMD	DLX5	28869591, 30048462, 30598549
rs78456152	7	97089060	-	8e-24	Heel BMD	DLX5 - SDHAF3	30048462
rs6958059	7	97092729	A	8e-20	Heel BMD	SDHAF3	30598549
rs34670419	7	99533211	T	1e-08	Spine BMD	ZKSCAN5	29499414
rs45446698	7	99735325	T	4e-15	Heel BMD	CYP3A7 - CYP3A4	30048462, 30598549
rs11771799	7	100358813	-	9e-11	Heel BMD	PILRB, STAG3L5P-PVRIG2P-PILRB	30048462
rs2406255	7	100456067	T	1e-12	Heel BMD	C7orf61	30598549
rs79163323	7	100748430	C	4e-09	Heel BMD	ZAN	30598549
rs3847063	7	100900855	A	3e-12	Heel BMD	ACHE	30598549
rs576872277	7	100912818	-	8e-13	Heel BMD	RN7SL549P - RPS29P15	30048462
rs212417	7	105854517	G	1e-21	Heel BMD	ATXN7L1	28869591, 30048462, 30598549
rs75147459	7	118396269	C	1e-14	Heel BMD	ANKRD7	30598549
rs35736414	7	118742889	-	4e-09	Heel BMD	ANKRD7 - GTF3AP6	30048462
rs531968440	7	120149737	C	3e-19	Heel BMD	AC004872.1 - AC004946.1	30048462, 30598549
rs150187724	7	120279652	C	3e-10	Heel BMD	KCND2	30598549
rs184081583	7	120332105	A	4e-09	Heel BMD	KCND2	30598549
rs188411183	7	120728300	-	1e-22	Heel BMD	KCND2	30048462
7:120812727_G_C	7	120812727	G	9e-11	Heel BMD	CPED1	30598549
rs201852005	7	120879213	-	4e-14	Heel BMD	TSPAN12 - ING3	30048462
rs34396633	7	120886374	C	3e-12	Heel BMD	TSPAN12	30598549
rs529874871	7	121073601	-	7e-50	Heel BMD	CPED1	30048462
rs2908574	7	121087178	T	7e-15	Heel BMD	CPED1	30598549
rs148771817	7	121102926	T	1e-11	Forearm BMD	CPED1	26367794
rs13223036	7	121107254	T	2e-28	Skull BMD	CPED1	24945404
rs798943	7	121118845	G	1e-37	UL BMD	CPED1	24945404
rs182975328	7	121119530	A	3e-09	Heel BMD	CPED1	30598549
rs564058644	7	121120984	-	3e-86	Heel BMD	CPED1	30048462
rs34770628	7	121139522	T	7e-09	Radius BMC	CPED1	28181694
rs13245690	7	121145010	A	2e-11	Spine BMD	CPED1	22504420
rs67991850	7	121173866	T	9e-12	Radius BMD (females)	CPED1	28181694
rs10214981	7	121176216	-	4e-242	Heel BMD	CPED1	30048462
rs189448695	7	121181209	A	2e-09	Heel BMD	CPED1	30598549
rs6963115	7	121185264	A	4e-12	Radius BMD	CPED1	28181694
rs7797976	7	121203462	T	3e-08	Radius BMC	CPED1	26041818
rs7797976	7	121203462	T	3e-10	Radius BMD	CPED1	26041818
rs774863287	7	121254922	-	5e-237	Heel BMD	CPED1	30048462
rs798914	7	121267661	-	1e-250	Heel BMD	CPED1	30048462
rs149333699	7	121278809	A	1e-19	Heel BMD	CPED1	28869591, 30048462
rs184953495	7	121294530	C	3e-13	Heel BMD	CPED1	28869591, 30048462
rs147514708	7	121295141	-	1e-300	Heel BMD	CPED1	30048462
rs6980043	7	121306700	-	3e-15	Ulna and radius BMD	CPED1, WNT16	30172743
rs188137993	7	121307980	C	1e-13	Heel BMD	CPED1	30598549
rs568261561	7	121308792	-	1e-46	Heel BMD	CPED1 - WNT16	30048462
rs2707518	7	121314854	G	1e-300	Heel BMD	CPED1 - WNT16	30048462, 30598549
rs2536195	7	121319101	A	5.00E-324	Heel BMD	WNT16	28869591, 30048462
rs112187554	7	121320298	A	7e-25	Heel BMD	WNT16	30598549
rs2908007	7	121322110	-	7.00E-1700	Heel BMD	CPED1 - WNT16	30048462
rs2908007	7	121322110	G	2e-48	SOS	CPED1, WNT16	28472463
rs2908007	7	121322110	G	1e-51	BUA	CPED1, WNT16	28472463
rs2908007	7	121322110	A	2e-92	Fractures#	CPED1, WNT16	30598549, 30158200	Fracture# Low-Trauma Fractures occurring at any site,excluded fractures of the skull, face, hands and feet
rs10668066	7	121325411	G	5.00E-324	Heel BMD	WNT16	28869591, 30048462
rs3779381	7	121326736	A	1e-14	FN BMD	WNT16	29499414
rs3779381	7	121326736	A	1e-18	Spine BMD	WNT16	29499414
rs3779381	7	121326736	G	1e-21	SOS	WNT16	28472463
rs3779381	7	121326736	A	4e-143	Heel BMD	WNT16	30598549
rs2908004	7	121329715	A	3e-11	LL BMD	WNT16	24945404
rs2908004	7	121329715	G	1e-15	Radius BMD	WNT16	22792071
rs73440215	7	121330699	-	7e-50	Heel BMD	WNT16	30048462
rs3801387	7	121334711	A	3e-51	Spine BMD	WNT16	22504420, 23074152
rs2707466	7	121339035	C	2e-10	Cortical thickness	WNT16	22792071
rs10242100	7	121343289	-	2e-10	Hip BMD	FAM3C, WNT16	24249740
rs185403618	7	121343799	-	2e-19	Heel BMD	WNT16 - FAM3C	30048462
rs15427	7	121350066	-	2e-134	Heel BMD	FAM3C	30048462
rs568396270	7	121362485	C	2e-12	Heel BMD	FAM3C	30598549
rs188714751	7	121385032	-	5e-38	Heel BMD	FAM3C	30048462
rs718766	7	121385448	-	2e-10	Ulna and radius BMD	FAM3C	30172743
rs7776725	7	121393067	C	9e-09	Hip BMD	FAM3C	27424934
rs7776725	7	121393067	C	6e-20	total body less head BMD	FAM3C	24945404
rs7776725	7	121393067	C	1e-25	Forearm BMD	FAM3C	26367794
rs7793554	7	121393137	-	9e-08	FN BMD	FAM3C	28761973
rs189468016	7	121393304	-	2e-24	Heel BMD	FAM3C	30048462
rs758648676	7	121395235	-	2e-12	Heel BMD	FAM3C	30048462
rs138090420	7	121396112	-	5e-164	Heel BMD	FAM3C	30048462, 30598549
rs747189731	7	121401690	-	2e-69	Heel BMD	CYCSP19 - AC074085.1	30048462
rs187925403	7	121406090	A	1e-12	Heel BMD	FAM3C	28869591, 30048462
rs12112607	7	121410253	A	8e-12	Heel BMD	FAM3C	30598549
rs116171174	7	121443914	-	4e-50	Heel BMD	AC074085.2 - AC004875.1	30048462
rs2107801	7	121555097	T	2e-12	Heel BMD	FAM3C	30598549
rs112791731	7	121564379	C	2e-08	FN BMC	AC074085.2, AC004875.1	28181694
rs10488055	7	121801926	-	4e-16	Heel BMD	RN7SKP277 - PNPT1P2	30048462
rs10264053	7	121832831	G	5e-13	Heel BMD	PTPRZ1	30598549
rs4731052	7	122228622	-	2e-09	Heel BMD	AC015983.2 - AC015983.1	30048462
rs62621812	7	127375029	G	3e-16	Heel BMD	ZNF800	28869591, 30048462, 30598549
rs534049724	7	127379005	-	3e-23	Heel BMD	ZNF800	30048462
rs6467366	7	131202928	C	5e-10	Heel BMD	MKLN1	30598549
rs6467589	7	135373802	-	4e-09	Heel BMD	CNOT4	30048462
rs2551769	7	135453583	G	3e-09	Heel BMD	CNOT4	30598549
rs34760444	7	138982210	-	2e-14	Heel BMD	KIAA1549 - ZC3HAV1L	30048462
rs28498618	7	138982475	G	4e-18	Heel BMD	KIAA1549	30598549
rs8192803	7	139839306	G	2e-09	Heel BMD	TBXAS1	30598549
rs73479996	7	149280652	G	4e-10	Heel BMD	ZNF783	30598549
rs2069442	7	151058118	G	5e-21	Heel BMD	SLC4A2	30048462, 30598549
rs2530459	7	151257098	T	6e-15	Heel BMD	SMARCD3	30598549
rs7781279	7	151420596	T	6e-15	Heel BMD	WDR86-AS1	30598549
rs28665356	7	151423712	-	1e-12	Heel BMD	WDR86-AS1 - AC005996.1	30048462
rs59455052	7	156041455	C	2e-09	Heel BMD	LOC389602	30598549
rs1982386	8	6513955	-	2e-11	Heel BMD	MCPH1, ANGPT2	30048462
rs2442599	8	6536630	G	2e-13	Heel BMD	ANGPT2, MCPH1	30048462, 30598549
rs2728901	8	8137861	-	9e-26	Heel BMD	AC105233.5	30048462
rs139226993	8	8141035	-	3e-18	Heel BMD	AC105233.5	30048462
rs1712606	8	8178269	-	1e-11	Heel BMD	AC105233.5, FAM85B, ENPP7P1	30048462
rs2921059	8	8460377	-	4e-82	Heel BMD	AC103957.2	30048462
rs2921057	8	8461157	-	8e-82	Heel BMD	AC103957.2	30048462
rs2921042	8	8468960	-	2e-24	Heel BMD	AC103957.2 - AC114550.2	30048462
rs35118033	8	8500579	-	6e-41	Heel BMD	AC103957.2 - AC114550.2	30048462
rs2980752	8	8500646	-	3e-50	Heel BMD	AC103957.2 - AC114550.2	30048462
rs367543	8	9176638	C	2e-09	BUA	AC022784.1	28472463
rs367543	8	9176638	-	9e-87	Heel BMD	AC022784.1	30048462
rs2929308	8	9226611	T	2e-39	Heel BMD	LOC101929128	28869591, 30048462, 30598549
rs2126264	8	9321788	G	8e-16	Heel BMD	LOC157273	30598549
rs34597048	8	9362377	-	5e-37	Heel BMD	AC022784.1	30048462
rs4383974	8	9761838	-	2e-17	Heel BMD	TNKS	30048462
rs766272875	8	9866889	-	7e-18	Heel BMD	TNKS - LINC00599	30048462
rs17151318	8	10203173	-	2e-17	Heel BMD	MSRA	30048462
rs2409701	8	11100213	-	3e-83	Heel BMD	XKR6	30048462
rs59828823	8	11227536	-	1e-10	Heel BMD	AF131215.7 - LINC00529	30048462
rs2736340	8	11486464	-	3e-29	Heel BMD	AF131216.5 - BLK	30048462
rs1382568	8	11493711	-	2e-35	Heel BMD	BLK	30048462
rs57534651	8	12177073	-	3e-34	Heel BMD	FAM66D	30048462
rs541977430	8	12224299	-	4e-19	Heel BMD	ENPP7P12 - DEFB131D	30048462
rs10087422	8	12291730	-	3e-41	Heel BMD	DEFB131D	30048462
rs137919848	8	12322157	-	9e-28	Heel BMD	DEFB130A - RNA5SP254	30048462
rs150510736	8	12436364	-	6e-21	Heel BMD	FAM86B2 - ENPP7P6	30048462
rs1188292	8	13303694	C	1e-12	Heel BMD	DLC1	30598549
rs77040936	8	13410062	-	4e-10	Heel BMD	DLC1	30048462
rs749368	8	22643820	-	4e-17	Heel BMD	BIN3	30048462
rs73212812	8	22674766	G	1e-19	Heel BMD	BIN3	30598549
rs13261573	8	25391099	-	1e-15	Heel BMD	DOCK5	30048462
rs6185	8	25423284	C	2e-15	Heel BMD	GNRH1	30598549
rs2976530	8	32655180	-	4e-08	Hip BMD	NRG1	30172743
rs72644599	8	47357531	C	1e-10	Heel BMD	SPIDR	30598549
rs6471752	8	48396607	C	2e-11	Heel BMD	LOC101929268	28869591, 30048462, 30598549
rs72656010	8	56209656	T	1e-11	Heel BMD	PLAG1	30048462, 30598549
rs4737933	8	68983271	-	3e-11	Heel BMD	LINC01592	30048462
rs283324	8	69268016	G	3e-10	Heel BMD	LINC01603	28869591, 30048462
rs11988286	8	69269780	-	2e-27	Heel BMD	AC021785.1 - LINC01603	30048462
rs283338	8	69282916	G	2e-30	Heel BMD	LINC01603	30598549
rs7003794	8	70876911	C	6e-17	Heel BMD	XKR9	28869591, 30048462
rs2639953	8	71013425	G	2e-46	Heel BMD	EYA1	30598549
rs34515576	8	71021553	-	5e-47	Heel BMD	AC015687.1	30048462
rs737534	8	71175936	A	4e-10	Heel BMD	AC015687.1, AC022858.1	30048462, 30598549
rs114847962	8	71305668	A	4e-18	Heel BMD	EYA1	28869591, 30048462
rs7830123	8	71307464	A	4e-40	Heel BMD	EYA1	30048462, 30598549
rs35988618	8	71548557	G	9e-12	Heel BMD	EYA1	30048462, 30598549
rs13267351	8	76571562	C	3e-11	Heel BMD	ZFHX4-AS1	30598549
rs2581260	8	76581291	-	3e-18	Heel BMD	ZFHX4-AS1	30048462
rs4739697	8	79910226	A	2e-24	Heel BMD	AC036214.4	30048462, 30598549
rs381349	8	80539760	G	7e-11	Heel BMD	ZBTB10	30598549
rs73260919	8	80613691	G	1e-12	Heel BMD	ZNF704	30598549
rs35889496	8	88322681	-	3e-12	Heel BMD	MMP16	30048462
rs10481112	8	88357711	C	1e-16	Heel BMD	MMP16	30598549
rs6985616	8	91753013	A	1e-09	Heel BMD	RUNX1T1	30598549
rs10956974	8	95638117	C	1e-29	Heel BMD	C8orf37-AS1	30598549
rs6415571	8	95644305	-	1e-22	Heel BMD	C8orf37-AS1	30048462
rs112745054	8	98807568	T	8e-10	Heel BMD	STK3	30598549
rs79121242	8	99684801	-	4e-11	Heel BMD	VPS13B	30048462
rs1667633	8	99777587	-	8e-10	Heel BMD	VPS13B	30048462
rs12545602	8	99834612	C	8e-12	Heel BMD	VPS13B	30598549
rs1389976	8	107877776	-	7e-15	Heel BMD	PGAM1P13 - RNA5SP275	30048462
rs73700340	8	107921302	-	2e-10	Heel BMD	RSPO2	30048462
rs10505116	8	107930032	T	6e-14	Heel BMD	RSPO2	30598549
rs74974549	8	107978922	-	6e-09	Heel BMD	RSPO2	30048462
rs7815105	8	108286565	C	2e-15	Heel BMD	EIF3E	30048462, 30598549
rs2737207	8	115602316	C	2e-11	Heel BMD	TRPS1	30598549
rs2721932	8	115608077	-	6e-10	Heel BMD	TRPS1	30048462
rs139427417	8	115618610	C	1e-10	Heel BMD	TRPS1	30598549
rs2737252	8	115651671	G	2e-23	Heel BMD	TRPS1	28869591, 30048462, 30598549
rs2737265	8	115655407	-	2e-65	Heel BMD	TRPS1	30048462
rs541092898	8	115843375	-	2e-10	Heel BMD	TRPS1 - LINC00536	30048462
rs1005502	8	116155618	C	6e-11	Heel BMD	LINC00536	28869591, 30048462, 30598549
rs764982	8	118745588	-	7e-22	Heel BMD	SAMD12-AS1	30048462
rs4876858	8	118761199	G	2e-17	Heel BMD	SAMD12-AS1	30598549
rs2087998	8	118840207	-	4e-09	Spine BMD	LOC441377, TNFRSF11B	28761973
rs1353171	8	118860759	G	7e-15	Heel BMD	TNFRSF11B	30598549
rs2055101	8	118874684	-	2e-10	FN BMD	LOC441377, TNFRSF11B	28761973
rs2055101	8	118874684	-	1e-11	Spine BMD	LOC441377, TNFRSF11B	28761973
rs117108011	8	118889203	A	1e-13	Heel BMD	TNFRSF11B	28869591, 30048462
rs117204589	8	118905403	T	5e-39	Heel BMD	SAMD12-AS1 - TNFRSF11B	30048462, 30598549
rs7813157	8	118911126	-	5e-22	Heel BMD	SAMD12-AS1 - TNFRSF11B	30048462
rs4355801	8	118911634	A	3.3e-08	FN BMD	TNFRSF11B	18455228
rs4355801	8	118911634	A	8e-10	Spine BMD	TNFRSF11B, SAMD12-AS1	18455228
rs1872426	8	118937517	-	4e-11	Spine BMD	TNFRSF11B	28761973
rs1485289	8	118942040	-	5e-11	Spine BMD	TNFRSF11B	28761973
rs1385504	8	118954094	T	4e-12	Heel BMD	COLEC10	30598549
rs7839059	8	118964303	C	7e-09	Hip BMD	RNU6-12P, TNFRSF11B	27311723
rs7014574	8	118964838	-	5e-18	Spine BMD	TNFRSF11B, COLEC10	28761973
rs2062375	8	118965553	G	3e-11	Spine BMD	TNFRSF11B	20548944
rs2062377	8	118995181	T	4e-16	Spine BMD	AC107953.1, COLEC10	1980198, 222504420
rs11995824	8	119000461	G	7e-09	Hip BMD	COLEC10	19801982
rs13264172	8	119000622	A	1e-16	FN BMD	COLEC10	29499414
rs13264172	8	119000622	A	3e-25	Spine BMD	COLEC10	29499414
rs4424296	8	119001037	-	9e-14	Spine BMD	COLEC10	24249740
rs1586274	8	119014323	-	2e-10	Heel BMD	COLEC10	30048462
rs6469804	8	119032590	A	7e-15	Spine BMD	COLEC10	18445777
rs6993813	8	119039999	C	0.04	Fractures#	OPG	18445777	Low-Trauma Fractures
rs6993813	8	119039999	C	3e-11	Hip BMD	COLEC10	18445777
rs10955924	8	119041104	-	2e-11	FN BMD	TNFRSF11B, COLEC10	28761973
rs10955924	8	119041104	-	7e-19	Spine BMD	TNFRSF11B, COLEC10	28761973
rs2450083	8	119051303	T	2e-11	Skull BMD	COLEC10	24945404
rs7841822	8	119494306	-	5e-09	Heel BMD	AC021733.2 - ENPP2	30048462
rs4871827	8	120049640	G	4e-10	Heel BMD	DEPTOR	30048462, 30598549
rs2385450	8	123597872	C	6e-13	Heel BMD	KLHL38	30598549
rs6470159	8	123598286	-	4e-10	Heel BMD	RN7SKP155 - AC090193.1	30048462
rs7820881	8	123727469	G	1e-09	Heel BMD	ANXA13	30598549
rs7014448	8	126978588	T	7e-42	Heel BMD	PCAT1	30048462, 30598549
rs1487241	8	127009243	A	2e-11	Heel BMD	PCAT1	28869591, 30048462
rs72726582	8	128815395	T	8e-10	Heel BMD	LINC00824	30598549
rs7017252	8	128938598	C	3e-14	Heel BMD	CCDC26	30048462, 30598549
rs7814941	8	129706613	A	1e-19	Heel BMD	CCDC26	30598549
rs558657497	8	134566394	-	2e-09	Heel BMD	ZFAT	30048462
rs4909323	8	134625449	G	2e-09	Heel BMD	ZFAT	30598549
rs7000279	8	141288080	C	8e-12	Heel BMD	SLC45A4, AC011676.3	30048462, 30598549
rs62530366	8	144312370	-	8e-10	Heel BMD	HSF1	30048462
rs7817662	8	108042036	G	3.43e-08	Hip bone size	ABRA	32314116
rs785836	9	248428	C	1e-10	Heel BMD	DOCK8	30048462, 30598549
rs7022162	9	8356540	C	4e-09	Heel BMD	PTPRD	30598549
rs12340775	9	13226946	G	4e-10	Heel BMD	MPDZ	28869591, 30048462, 30598549
rs17278798	9	13986134	G	3e-11	Heel BMD	LINC00583 - PES1P2	30048462, 30598549
rs1927625	9	16439785	-	1e-16	Heel BMD	BNC2	30048462
rs113477878	9	16542760	C	4e-10	Heel BMD	BNC2	30598549
rs10756762	9	16563125	T	3e-24	Heel BMD	BNC2	30048462, 30598549
rs4961733	9	16686329	G	3e-29	Heel BMD	BNC2	30048462, 30598549
rs7036453	9	16732737	C	5e-10	Heel BMD	BNC2	28869591, 30048462
rs78817479	9	17040373	C	1e-12	Heel BMD	AL162725.2	30048462, 30598549
rs11792038	9	18492653	C	6e-10	Heel BMD	ADAMTSL1	30048462, 30598549
rs35264941	9	18626299	G	2e-17	Heel BMD	ADAMTSL1	30048462, 30598549
rs10117672	9	18909705	-	2e-10	Heel BMD	SAXO1, ADAMTSL1	30048462
rs4007663	9	18969029	-	3e-09	Heel BMD	SAXO1	30048462
rs7035284	9	21678974	G	1e-08	Radius BMC	AL137022.1, KHSRPP1	26041818
rs184374109	9	25069554	C	1e-08	Spine BMD (males)	RN7SKP120, RMRPP5	28181694
rs7038427	9	27270018	-	4e-09	Heel BMD	LINC00032	30048462
rs747091	9	34045016	T	9e-13	Heel BMD	UBAP2	30598549
rs7873822	9	35726824	-	1e-10	Heel BMD	TLN1	30048462
rs6476491	9	35786315	G	5e-09	Heel BMD	NPR2	30598549
rs17776015	9	37209336	C	4.52e-10	Hip bone size	LINGO2	32314116
rs11142400	9	70403043	G	4e-09	Heel BMD	KLF9	30048462, 30598549
rs116169065	9	75523976	G	6e-10	Heel BMD	MIR548H3	30598549
rs4535826	9	83941916	A	5e-09	Heel BMD	C9orf64	30048462, 30598549
rs4878008	9	86719837	C	9e-15	Heel BMD	AL353613.2 - GAS1	30048462, 30598549
rs13290575	9	87085805	-	2e-13	Heel BMD	AL513318.1 - C9orf170	30048462
rs62561562	9	87103204	C	4e-15	Heel BMD	LOC494127	30598549
rs55659150	9	88357076	-	6e-09	Heel BMD	RPSAP49 - SPIN1	30048462
rs10992489	9	92842785	C	2e-23	Heel BMD	ZNF484	30598549
rs117360596	9	92877889	-	6e-12	Heel BMD	ZNF484, ANKRD19P	30048462
rs10761177	9	92881822	-	1e-17	Heel BMD	ANKRD19P	30048462
rs4743930	9	93683312	C	5e-31	Heel BMD	PHF2	30598549
rs10992867	9	93698731	G	3e-17	Heel BMD	PHF2	28869591, 30048462
rs12683791	9	93700812	-	3e-36	Heel BMD	PHF2 - MIR4291	30048462
rs4744295	9	93861539	A	2e-22	Heel BMD	AL442224.1 - BARX1	30048462, 30598549
rs143581991	9	93949056	A	2e-12	Heel BMD	BARX1	28869591, 30048462
rs13291289	9	93958496	C	3e-27	Heel BMD	BARX1-DT	30048462, 30598549
rs113824873	9	94068424	G	6e-10	Heel BMD	PTPDC1	30598549
rs7866254	9	94141187	G	2e-21	Heel BMD	PTPDC1 - AL158152.2	30048462, 30598549
rs28377268	9	95462774	T	1e-11	Spine BMD	PTCH1	26733130
rs62558340	9	95472621	C	2e-18	Heel BMD	PTCH1	28869591, 30048462
rs2236407	9	95475514	A	9e-39	Heel BMD	PTCH1	30598549
rs61420024	9	95492822	-	3e-38	Heel BMD	PTCH1	30048462
rs1844776	9	106706802	T	1e-10	Heel BMD	LINC01505	30598549
rs79423161	9	106707153	-	3e-09	Heel BMD	LINC01505	30048462
rs1352755	9	106726478	-	4e-12	Heel BMD	LINC01505	30048462
rs28729182	9	107984485	A	2e-13	Heel BMD	RPS15AP27 - AC068050.1	30048462, 30598549
rs28550561	9	108148917	A	2e-14	Heel BMD	KLF4	28869591, 30048462
rs7866211	9	108158029	T	3e-28	Heel BMD	KLF4	30598549
rs7027772	9	108167325	-	4e-32	Heel BMD	CHCHD4P2 - AL353742.1	30048462
rs10979330	9	108361714	A	4e-12	Heel BMD	ACTL7B	30598549
rs2095931	9	108713540	A	2e-09	Heel BMD	ACTL7B	30598549
rs1538658	9	108761661	C	3e-10	Heel BMD	AL358779.1 - RPL36AP35	30048462, 30598549
rs10980517	9	110678653	A	1e-10	Heel BMD	MUSK	30598549
rs2846444	9	110807827	G	1e-17	Heel BMD	MUSK - LPAR1	30048462, 30598549
rs10817638	9	114560262	-	3e-09	Hip BMD	AL160275.2, WHRN	26312577
rs77392239	9	115994611	T	3e-28	Heel BMD	LINC00474	30598549
rs79158536	9	116005130	-	2e-25	Heel BMD	LINC00474 - AL691426.1	30048462
rs2188092	9	116078730	G	2e-10	Heel BMD	PAPPA	28869591, 30048462
rs10817895	9	116470230	-	8e-14	Heel BMD	ASTN2	30048462
rs10817896	9	116470376	C	3e-13	Heel BMD	ASTN2	30598549
rs1885245	9	116470376	G	4.95e-09	Hip shape	ASTN2	30320955
rs56200518	9	121773247	-	8e-10	Heel BMD	DAB2IP	30048462
rs16911180	9	121976432	-	2e-09	Heel BMD	TTLL11	30048462
rs78676690	9	123593103	-	1e-13	Heel BMD	DENND1A	30048462
rs117026123	9	123747008	C	9e-12	Heel BMD	DENND1A	30598549
rs12379417	9	124267457	G	6e-10	Heel BMD	NEK6	30048462, 30598549
rs3829849	9	126628521	C	2e-11	Heel BMD	LMX1B	30048462, 30598549
rs2491105	9	127558004	T	9e-26	Heel BMD	FAM129B	30598549
rs72767980	9	127558278	C	1e-10	Heel BMD	FAM129B	28869591, 30048462
rs537120594	9	130566227	C	2e-18	Heel BMD	LOC100272217	28869591, 30048462
rs7040344	9	130576771	C	9e-45	Heel BMD	LOC100272217	30598549
rs7466269	9	130588697	A	3e-08	total body less head BMD	FUBP3	24945404
rs7466269	9	130588697	A	2e-08	LL BMD	FUBP3	24945404
rs7851693	9	130603440	-	5e-19	Fractures#	FUBP3	30158200
rs7851693	9	130603440	C	3e-22	FN BMD	FUBP3	22504420
rs9657746	9	130606176	C	2e-08	FN BMD	FUBP3	29499414
rs9657746	9	130606176	-	1e-49	Heel BMD	FUBP3	30048462
rs635634	9	133279427	C	8e-34	Heel BMD	ABO - RF00019	30048462, 30598549
rs11185677	9	134202513	G	1e-12	Heel BMD	BX649601.1 - LINC02247	30048462, 30598549
rs138273782	9	136941350	A	6e-09	Heel BMD	FBXW5	30598549
rs6606582	9	140332478	G	7.37e-12	Hip bone size	ENTPD8	32314116
rs488535	10	3587716	-	6e-15	Heel BMD	AL357833.1 - AL450322.2	30048462
rs560381515	10	3701831	-	6e-19	Heel BMD	AL357833.1 - AL450322.2	30048462
rs2388854	10	3702383	G	3e-14	Heel BMD	LOC105376360	30598549
rs1043003	10	3778595	T	4e-19	Heel BMD	KLF6	30598549
rs68192277	10	3780951	TAAGAG	2e-10	Heel BMD	KLF6	28869591, 30048462
rs4880735	10	5573571	G	5e-11	Heel BMD	LOC105376382	30598549
rs78135803	10	5679738	-	8e-10	Heel BMD	TASOR2	30048462
rs192899375	10	17932756	-	3e-11	Heel BMD	TMEM236, MRC1	30048462
rs74119759	10	19854180	C	1e-12	Heel BMD	PLXDC2	28869591, 30048462, 30598549
rs17688827	10	20041014	A	5e-12	Heel BMD	PLXDC2	28869591, 30048462
rs10764201	10	20090449	C	2e-23	Heel BMD	PLXDC2, AC069549.1	30048462, 30598549
rs3858202	10	21026624	A	2e-12	Heel BMD	NEBL	30048462, 30598549
rs6415968	10	23319236	C	4e-12	Heel BMD	C10orf67	30598549
rs796422700	10	23348916	-	8e-11	Heel BMD	AL606469.1 - AL606469.2	30048462
rs12251962	10	24536984	G	8.42e-12	Hip bone size	KIAA1217	32314116
rs7074558	10	27587468	C	4e-15	Heel BMD	RAB18	28869591, 30048462
rs7072380	10	27593896	G	1e-41	Heel BMD	RAB18	30598549
rs10764717	10	27599924	-	1e-44	Heel BMD	AL138920.1 - MKX	30048462
rs577267998	10	27721260	-	1e-17	Heel BMD	MKX	30048462
rs75587692	10	27722299	C	1e-10	Heel BMD	MKX	30048462, 30598549
rs9417567	10	27923936	C	8e-10	Heel BMD	ARMC4	30598549
rs11006832	10	28067868	-	2e-10	Heel BMD	MPP7	30048462
rs12241932	10	28146986	T	5e-16	Heel BMD	MPP7	28869591, 30048462
rs9299597	10	28153912	G	1e-31	Heel BMD	MPP7	30598549
rs11006914	10	28189563	T	1e-09	Spine BMD	MPP7	29499414
rs3905706	10	28191013	T	2e-16	Spine BMD	MPP7	22504420
rs7070175	10	28222316	T	2e-20	Heel BMD	MPP7	30598549
rs765093878	10	28229889	-	8e-22	Heel BMD	MPP7	30048462
rs1762188	10	28313714	-	6e-13	Heel BMD	MPP7	30048462
rs34718559	10	28721489	-	3e-11	Heel BMD	BAMBI - LINC01517	30048462
rs746652558	10	28798275	-	5e-21	Heel BMD	LINC01517	30048462
rs7893940	10	28802794	A	3e-21	Heel BMD	LINC01517	30598549
rs12769962	10	28938443	G	3e-09	Heel BMD	C10orf126	30598549
chr10:29087203	10	29087203	C	5e-09	Heel BMD	LINC01517	28869591
rs570942	10	29183619	-	6e-09	Heel BMD	LINC01517 - LYZL1	30048462
rs12775980	10	29570927	-	4e-08	Fractures#	SVIL	28580392
rs73245065	10	30610362	G	7e-08	FN BMD	LYZL2, AL590068.3	26911590
rs947091	10	30765257	G	6e-29	Heel BMD	LOC105376480	28869591, 30048462, 30598549
rs11814082	10	30882400	T	1e-12	Heel BMD	ZNF438	30598549
rs11238526	10	43379193	A	1e-09	Heel BMD	FXYD4	30598549
rs11238754	10	43871707	-	5e-11	Heel BMD	LINC00840	30048462
rs11238756	10	43871839	T	2e-10	Heel BMD	LINC00840	30598549
rs117400692	10	52638154	C	7e-47	Heel BMD	MBL2	30598549
rs17662822	10	52652721	C	7e-27	Heel BMD	MBL2	28869591, 30048462, 30598549
rs1159798	10	52652733	A	9e-67	Heel BMD	MBL2	28869591, 30048462, 30598549
rs74394067	10	52653644	G	1e-68	Heel BMD	LNCAROD	30048462, 30598549
rs11002936	10	52654149	-	3e-76	Heel BMD	LNCAROD	30048462
rs12251299	10	52655927	C	1e-280	Heel BMD	MBL2	30598549
rs11002954	10	52658983	-	4e-300	Heel BMD	LNCAROD	30048462
rs7070913	10	52660463	-	1e-300	Heel BMD	LNCAROD	30048462
rs56861435	10	52661637	-	9e-66	Heel BMD	LNCAROD	30048462
rs12256387	10	52663112	A	2e-08	Spine BMD	LNCAROD	29499414
rs7099953	10	52666729	G	6e-138	Heel BMD	MBL2	28869591, 30048462
rs1373004	10	52668065	T	9e-09	Fractures#	MBL2/DKK1	22504420	Low-Trauma Fractures
rs1373004	10	52668065	T	2e-12	Spine BMD	LNCAROD	22504420
rs11003047	10	52674751	G	1e-32	Fractures#	MBL2/DKK1	30158200
rs7902708	10	52679968	-	3.00E-393	Heel BMD	LNCAROD	30048462
rs12218358	10	52701023	G	1e-49	Heel BMD	MBL2	30598549
rs7088220	10	52704140	C	5e-19	Heel BMD	MBL2	28869591, 30048462
rs138491068	10	52705102	-	1e-09	Heel BMD	LNCAROD	30048462
rs764192132	10	52711021	-	3e-48	Heel BMD	LNCAROD	30048462
rs536574218	10	52837579	T	6e-09	Heel BMD	MBL2	30598549
rs1930170	10	54457992	-	6e-08	Hip BMD	PCDH15	26312577
rs1930170	10	54457992	-	6e-08	Spine BMD	PCDH15	26312577
rs7069916	10	58512064	-	3e-21	Heel BMD	TFAM - BICC1	30048462
rs1658469	10	58532642	A	5e-25	Heel BMD	BICC1	30598549
rs62625030	10	58817636	A	6e-09	Heel BMD	BICC1	30598549
rs3763745	10	59908581	A	2e-12	Heel BMD	CCDC6	30598549
rs1904398	10	60734192	A	7e-16	Heel BMD	ANK2	30048462, 30598549
rs2204015	10	61343016	C	9e-10	Heel BMD	TMEM26	30598549
rs10740059	10	62049768	G	2e-10	Heel BMD	ARID5B	30048462, 30598549
rs68185000	10	70653104	-	2e-09	Heel BMD	PRF1 - ADAMTS14	30048462
rs79999320	10	70738541	G	4e-11	Heel BMD	ADAMTS14	30598549
rs61578783	10	75861144	G	1e-10	Heel BMD	LRMDA	30048462, 30598549
rs4745812	10	76096766	-	7e-10	Heel BMD	LRMDA	30048462
rs1907310	10	76539469	G	2e-14	Heel BMD	LRMDA	30048462, 30598549
rs7071206	10	77641558	T	5e-19	Spine BMD	KCNMA1, AL731556.1	22504420, 29499414
rs1877998	10	77651982	G	2e-15	Heel BMD	KCNMA1	28869591, 30048462
rs4979905	10	77656609	C	3e-29	Heel BMD	KCNMA1	30598549
rs10824560	10	77657143	-	3e-32	Heel BMD	KCNMA1 - AL731556.1	30048462
rs7923587	10	77693460	-	1e-08	Spine BMD	LOC729187, LOC399783	28761973
rs1463598	10	79379378	C	2e-12	Heel BMD	PPIF - ZCCHC24	30048462, 30598549
rs7902460	10	80439507	T	4e-11	Heel BMD	PRXL2A - TSPAN14	30048462, 30598549
rs4934253	10	86721235	G	2e-09	Heel BMD	LDB3	30598549
rs34192637	10	86928666	-	6e-13	Heel BMD	BMPR1A	30048462
rs17173698	10	87709196	G	4e-16	Heel BMD	PAPSS2	30048462, 30598549
rs7896505	10	87717352	-	3e-16	Heel BMD	PAPSS2	30048462
rs10887745	10	87722114	G	1e-12	Heel BMD	PAPSS2	30598549
rs147048550	10	87796055	TGTAA	1e-10	Heel BMD	ATAD1	28869591
rs6583866	10	93161961	T	2e-13	Heel BMD	CYP26A1	30598549
rs4989187	10	93199149	-	8e-15	Heel BMD	NIP7P1 - XRCC6P1	30048462
rs7084921	10	100054045	T	9e-10	FN BMD	CPN1	22504420
rs12776318	10	100108920	T	4e-11	Heel BMD	CPN1	30598549
rs72840032	10	100130207	C	3e-10	Heel BMD	CYP2C23P	30048462, 30598549
rs603424	10	100315722	G	3e-12	Heel BMD	PKD2L1	28869591, 30048462, 30598549
rs149053406	10	101692045	C	5e-10	Heel BMD	FBXW4	30598549
rs35205878	10	101983376	-	6e-13	Heel BMD	ARMH3	30048462
rs11191614	10	103217846	C	2e-09	Heel BMD	NT5C2	30598549
rs11195154	10	110483192	-	1e-15	Heel BMD	AL355512.1	30048462, 30598549
rs4918760	10	112616506	C	8e-11	Heel BMD	VTI1A	30048462, 30598549
rs11196170	10	112962862	G	3e-41	Heel BMD	TCF7L2	30598549
rs11196171	10	112964714	A	7e-11	Heel BMD	TCF7L2	28869591, 30048462
rs10885434	10	113349223	G	7e-24	Heel BMD	TCF7L2	30598549
rs10885447	10	113407011	G	2e-10	Heel BMD	HABP2	28869591, 30048462
rs11599095	10	113431410	-	4e-09	Heel BMD	RNU7-165P - PPIAP39	30048462
rs3127084	10	113616892	G	5e-10	Heel BMD	NRAP	30598549
rs6585763	10	121829433	-	4e-17	Heel BMD	ATE1	30048462
rs7899628	10	121904429	-	1e-18	Heel BMD	ATE1	30048462
rs56782495	10	121938395	G	4e-15	Heel BMD	ATE1-AS1	30598549
rs10749436	10	121947868	G	3e-10	Heel BMD	ATE1-AS1	28869591, 30048462, 30598549
rs7069328	10	122271226	G	2e-08	Heel BMD	BTBD16	28869591, 30048462
rs4752678	10	122280142	T	2e-20	Heel BMD	BTBD16	30598549
rs2292626	10	122427198	T	2e-08	FN BMD	PLEKHA1	29499414
rs17096089	10	123198960	C	4.07e-11	Hip bone size	FGFR2, RN7SKP167	32314116
rs61872090	10	124795986	-	4e-09	Heel BMD	EEF1AKMT2 - ABRAXAS2	30048462
rs11245388	10	124850559	T	1e-10	Heel BMD	FAM175B	30598549
rs11244909	10	126256024	-	5e-14	Heel BMD	ADAM12	30048462
rs7090615	10	126262329	T	7e-14	Heel BMD	ADAM12	30598549
rs12254582	10	129481527	A	3e-20	Heel BMD	MGMT	30048462, 30598549
rs12243075	10	132441922	-	4e-10	Heel BMD	AL451069.3 - C10orf91	30048462
rs1133400	10	132645884	A	2e-17	Heel BMD	INPP5A	28869591, 30048462, 30598549
rs331500	11	4486940	G	6.74e-11	Hip bone size	OR52K3P	32314116
rs2653559	11	8878847	C	2e-34	Heel BMD	ST5	30048462, 30598549
rs71059192	11	8902326	CA	2e-15	Heel BMD	ST5	28869591, 30048462
rs16908520	11	10900486	A	4e-15	Heel BMD	ZBED5-AS1	30048462, 30598549
rs11601792	11	12818429	A	2e-10	Heel BMD	TEAD1	30598549
rs2697825	11	14067884	-	5e-08	Hip BMD	SPON1	29883787
rs17507577	11	15221513	G	1e-15	Heel BMD	INSC	28869591, 30048462, 30598549
rs61748861	11	15225761	C	3e-10	Heel BMD	INSC	30048462, 30598549
rs4456244	11	15417807	T	4e-23	Heel BMD	INSC - RF00324	30048462, 30598549
rs1531903	11	15647280	C	3e-20	FN BMD	AC087379.2	29499414
rs7117858	11	15672916	G	6e-10	Hip BMD	AC087379.2	19801982
rs7108738	11	15688538	T	1e-32	FN BMD	AC087379.2	22504420, 24249740
rs11602521	11	15695741	-	4e-08	FN BMD	INSC, SOX6	28761973
rs7943117	11	15727708	A	3e-17	Heel BMD	LOC102724957	30598549
rs11023703	11	15743913	-	3e-09	Heel BMD	AC087379.1	30048462
rs11023719	11	15793493	-	2e-18	Heel BMD	AC087379.1 - AC009869.1	30048462
rs11023722	11	15799883	A	3e-17	Heel BMD	LOC102724957	30598549
rs61171454	11	15828758	G	1e-19	Heel BMD	AC087379.1 - AC009869.1	30048462, 30598549
rs11023759	11	15882713	T	9e-17	Heel BMD	AC087379.1 - AC009869.1	30048462, 30598549
rs722317	11	15902016	-	3e-09	Heel BMD	AC087379.1 - AC009869.1	30048462
rs112629408	11	15953633	-	1e-12	Heel BMD	AC009869.1 - SOX6	30048462
rs111506224	11	16128519	C	6e-09	Heel BMD	SOX6	28869591, 30048462
rs113150176	11	16195328	T	3e-13	Heel BMD	SOX6	30048462, 30598549
rs766368749	11	16250286	-	8e-22	Heel BMD	SOX6	30048462
rs35498021	11	16251992	T	2e-08	Heel BMD	SOX6	28869591, 30048462
rs10741695	11	16278041	T	3e-19	Heel BMD	SOX6	30598549
rs181977858	11	16355115	-	9e-10	Heel BMD	SOX6	30048462
rs10832618	11	16487810	-	1e-14	Heel BMD	SOX6	30048462
rs56074687	11	16589928	T	1e-33	Heel BMD	SOX6	30598549
rs56928337	11	16650802	GA	1e-18	Heel BMD	C11orf58	28869591, 30048462
rs7117140	11	16676094	C	6e-14	Heel BMD	C11orf58	30598549
rs34591978	11	16730030	-	2e-32	Heel BMD	C11orf58, SOX6	30048462
rs11024028	11	16735326	C	6e-10	Spine BMD	C11orf58, SOX6	29499414, 26367794
rs11024028	11	16735326	C	3e-10	FN BMD	C11orf58, SOX6	29499414, 26367794
rs11029901	11	27265561	A	3e-41	Heel BMD	BBOX1-AS1	28869591, 30048462
rs7484147	11	27276579	T	1e-115	Heel BMD	BBOX1-AS1	30598549
rs7123749	11	27282308	-	2e-134	Heel BMD	BBOX1-AS1 - CCDC34	30048462
rs80040580	11	27307597	G	6e-15	Heel BMD	CCDC34	30598549
rs6484292	11	27316254	-	6e-115	Heel BMD	BBOX1-AS1 - CCDC34	30048462
rs777116077	11	27336828	-	4e-12	Heel BMD	CCDC34	30048462
rs10835169	11	27350692	T	1e-25	Heel BMD	CCDC34	30598549
rs34804482	11	27368192	T	6e-11	Heel BMD	LGR4	30598549
rs11030023	11	27483804	-	6e-20	Heel BMD	AC100771.2 - AC100771.1	30048462
rs10835187	11	27484130	T	5e-08	Spine BMD	LIN7C, AC100771.1	22504420
rs10835187	11	27484130	C	2e-17	Skull BMD	LIN7C, AC100771.1	24945404
rs2352800	11	27486217	-	1e-22	Heel BMD	AC100771.1 - LIN7C	30048462
rs12787251	11	27492659	-	2e-20	Heel BMD	AC100771.1 - LIN7C	30048462
rs10835483	11	29109058	G	1e-12	Heel BMD	MIR8068	30598549
rs11031002	11	30193714	-	3e-11	Heel BMD	AL358944.1 - FSHB	30048462
rs74331022	11	30351271	C	6e-16	Heel BMD	ARL14EP	30598549
rs273594	11	30854566	G	6e-14	Heel BMD	DCDC5	30598549
rs382603	11	30856377	-	4e-12	Heel BMD	DCDC1	30048462
rs163879	11	30930127	T	2e-11	Spine BMD	DCDC1	22504420
rs158629	11	30941417	-	1e-11	Heel BMD	DCDC1	30048462
rs16921914	11	31189224	A	2e-09	Spine BMD	DCDC1	19801982
rs72904932	11	33114521	-	1e-09	Heel BMD	CSTF3	30048462
rs2553772	11	35063906	T	9e-53	Heel BMD	PDHX	30598549
rs34136481	11	35073318	-	2e-18	Heel BMD	LOC100507144	28869591, 30048462
rs387619	11	35076646	-	3e-58	Heel BMD	PDHX - AL356215.1	30048462
rs764166931	11	46698607	-	4e-20	Heel BMD	ARHGAP1	30048462
rs7932354	11	46700671	T	4e-09	Hip BMD	ARHGAP1, ZNF408	19801982
rs7932354	11	46700671	T	5e-18	FN BMD	ARHGAP1, ZNF408	22504420
rs12361673	11	46702387	A	5e-09	FN BMD	ZNF408	29499414
rs149082597	11	46859041	G	2e-10	Heel BMD	LRP4-AS1	30598549
rs2306033	11	46875895	G	0.007	Fractures#	LRP4	18445777	Low-Trauma Fractures
rs6485702	11	46877220	T	3e-63	Heel BMD	LRP4	30598549
rs12806687	11	46903114	C	3e-32	Heel BMD	LRP4	28869591, 30048462
rs7935346	11	46986828	G	0.02	Fractures#	LRP4	18445777	Low-Trauma Fractures
rs3885274	11	47098324	-	3e-69	Heel BMD	C11orf49	30048462
rs35518693	11	47103400	-	3e-52	Heel BMD	C11orf49	30048462
rs11444403	11	47214182	-	3e-27	Heel BMD	AC090589.1 - DDB2	30048462
rs548825905	11	47800679	-	3e-14	Heel BMD	NUP160	30048462
rs7117516	11	48076944	T	1e-12	Heel BMD	PTPRJ	30048462, 30598549
rs4980483	11	50690538	-	3e-13	Heel BMD	AC024405.1 - OR4C50P	30048462
rs12270310	11	54871847	-	1e-09	Heel BMD	OR4A6P - TRIM48	30048462
rs71470264	11	57290163	-	5e-10	Heel BMD	APLNR - TNKS1BP1	30048462
rs559693545	11	57751049	C	1e-11	Heel BMD	TMX2-CTNND1	30598549
rs34193069	11	58619324	-	4e-16	Heel BMD	ZFP91-CNTF, ZFP91	30048462
rs116918730	11	59153019	C	2e-16	Heel BMD	FAM111A	30048462, 30598549
rs17154511	11	60058112	-	1e-09	Heel BMD	MS4A3	30048462
rs17602572	11	60180901	C	1e-19	Heel BMD	MS4A6A	28869591, 30048462, 30598549
rs666555	11	60203511	-	2e-30	Heel BMD	MS4A4A, MS4A4E	30048462
rs10792263	11	60312178	-	2e-38	Heel BMD	MS4A4A	30048462
rs138052480	11	61427053	-	5e-10	Heel BMD	CPSF7, AP003108.4	30048462
rs174529	11	61776489	-	4e-18	Heel BMD	TMEM258, MYRF	30048462
rs174534	11	61781986	A	3e-18	Heel BMD	MYRF	30598549
rs174574	11	61832870	A	5e-09	Heel BMD	FADS2	28869591, 30048462
rs10792352	11	62398853	C	1e-09	Heel BMD	ASRGL1	30598549
rs117111740	11	62433767	T	2e-27	Heel BMD	AHNAK	28869591, 30048462, 30598549
rs17773169	11	62551058	C	2e-14	Heel BMD	AHNAK	30598549
rs11231740	11	64279169	C	2e-09	Heel BMD	GPR137, BAD	30048462, 30598549
rs58621819	11	65547359	A	7e-26	Heel BMD	LTBP3	30598549
rs1346	11	65569780	-	6e-23	Heel BMD	SSSCA1-AS1	30048462
rs1151490	11	65623014	A	9e-17	Heel BMD	PCNX3	30598549
rs66864335	11	65623332	G	3e-16	Heel BMD	PCNX3	28869591, 30048462
rs537328386	11	65638062	-	9e-15	Heel BMD	PCNX3 - SIPA1	30048462
rs10750766	11	65706327	C	6e-16	Heel BMD	KAT5	30598549
rs5792377	11	65961206	-	1e-09	Heel BMD	TSGA10IP - SART1	30048462
rs36027301	11	68041801	C	2e-12	Heel BMD	TCIRG1	30048462, 30598549
rs140191063	11	68047476	G	7e-11	Heel BMD	TCIRG1	30598549
rs555636223	11	68184315	-	5e-44	Heel BMD	KMT5B	30048462
rs61887821	11	68332154	G	2e-20	Heel BMD	LRP5	28869591, 30048462, 30598549
rs167549	11	68359845	-	9e-19	Heel BMD	LRP5	30048462
rs11228219	11	68376251	C	5e-17	Heel BMD	LRP5	28869591, 30048462
rs141889567	11	68389874	T	4e-11	Heel BMD	LRP5	30598549
rs471966	11	68406393	T	3e-07	Spine BMD	LRP5	30159320	a genome-wide significance level (p value ≤ 7.86 × 10−7)
rs4988321	11	68406721	G	3e-23	Heel BMD	LRP5	28869591, 30048462, 30598549
rs576118	11	68410240	A	3e-07	Spine BMD	LRP5	30159320	a genome-wide significance level (p value ≤ 7.86 × 10−7)
rs667126	11	68410260	T	8e-07	Spine BMD	LRP5	30159320	a genome-wide significance level (p value ≤ 7.86 × 10−7)
rs689179	11	68411698	G	3e-07	Spine BMD	LRP5	30159320	a genome-wide significance level (p value ≤ 7.86 × 10−7)
rs61582735	11	68415747	-	6e-15	Heel BMD	LRP5	30048462
rs640569	11	68417352	G	4e-07	Spine BMD	LRP5	30159320	a genome-wide significance level (p value ≤ 7.86 × 10−7)
rs1784235	11	68418032	T	4e-07	Spine BMD	LRP5	30159320	a genome-wide significance level (p value ≤ 7.86 × 10−7)
rs599083	11	68424878	G	5e-08	Spine BMD	LRP5	19801982
rs554734	11	68425050	T	3e-17	Spine BMD	LRP5	29499414
rs525592	11	68427636	-	3e-11	Spine BMD	LRP5	24249740, 30159320
rs3736228	11	68433827	T	1e-08	Fractures#	LRP5	22504420, 30158200	Low-Trauma Fractures
rs3736228	11	68433827	T	6e-12	Spine BMD	LRP5	18455228, 22504420
rs638076	11	68435112	-	8e-11	Spine BMD	LRP5	28761973
rs11228240	11	68450822	C	2e-54	Heel BMD	LRP5	30598549
rs762246412	11	68456281	-	5e-75	Heel BMD	LRP5 - PPP6R3	30048462
rs12272917	11	68495902	T	1e-10	Skull BMD	PPP6R3	24945404
rs58332211	11	68543404	-	2e-52	Heel BMD	PPP6R3	30048462
rs35989399	11	68622433	-	8e-44	Fractures#	GAL, AP003096.1	30598549
rs2510405	11	68657627	-	3e-38	Heel BMD	AP003096.1 - GAL	30048462
rs557266652	11	68914320	A	5e-11	Heel BMD	IGHMBP2	28869591, 30048462
rs549361352	11	69069589	-	6e-23	Heel BMD	TPCN2	30048462
rs3829241	11	69087895	G	5e-21	Heel BMD	TPCN2	28869591, 30048462, 30598549
rs3837412	11	72638688	-	1e-09	Heel BMD	PDE2A	30048462
rs1145656	11	73594814	C	3e-09	Heel BMD	FAM168A	30598549
rs72979233	11	74355523	G	2.1e-11	Spine bone size	CHRDL2	31053729
rs149504726	11	86942946	G	1e-11	Heel BMD	PRSS23	28869591, 30048462, 30598549
rs61903841	11	86986530	G	2e-10	Heel BMD	LOC100506368	30598549
rs2445584	11	87080835	-	2e-20	Heel BMD	TMEM135	30048462
rs597319	11	87142955	G	4e-14	SOS	TMEM135	28472463
rs597319	11	87142955	-	9e-230	Heel BMD	TMEM135	30048462
rs764257935	11	87143365	-	2e-147	Heel BMD	TMEM135	30048462
rs796783884	11	87143365	-	9e-155	Heel BMD	TMEM135	30048462
rs67692806	11	87143366	-	5e-43	Heel BMD	TMEM135	30048462
rs482339	11	87146132	C	2e-253	Heel BMD	TMEM135	30598549
rs553840798	11	87149033	-	3e-36	Heel BMD	TMEM135	30048462
rs576679	11	87157029	-	7e-27	Fractures#	TMEM135	30598549
rs649693	11	87158535	T	4e-77	Heel BMD	TMEM135	28869591, 30048462
rs664398	11	87159469	T	2e-08	Spine BMD	TMEM135	29499414
rs75506452	11	87159611	-	3e-39	Heel BMD	TMEM135	30048462
rs664918	11	87159615	-	3e-133	Heel BMD	TMEM135	30048462
rs511755	11	87167969	C	4e-11	BUA	TMEM135	28472463
rs511755	11	87167969	-	5e-250	Heel BMD	TMEM135	30048462
rs34575204	11	87170327	-	7e-251	Heel BMD	TMEM135	30048462
rs75937733	11	87193979	A	1e-20	Heel BMD	TMEM135	30598549
rs377062541	11	87223332	AT	6e-17	Heel BMD	TMEM135	28869591, 30048462
rs12293231	11	87272789	-	2e-19	Heel BMD	TMEM135	30048462
rs4589253	11	91791377	T	8e-11	Heel BMD	FAT3	30598549
rs11019658	11	91851221	-	3e-10	Heel BMD	AP003028.1 - TUBB4BP4	30048462
rs10765567	11	92868743	-	4e-24	Heel BMD	FAT3	30048462
rs10765568	11	92874700	C	2e-19	Heel BMD	FAT3	30598549
rs3740861	11	95129413	G	4e-09	Heel BMD	ENDOD1	30598549
rs7931899	11	102108641	C	3e-10	Heel BMD	AP001527.1	30048462, 30598549
rs685395	11	103196731	-	2e-08	Spine BMD	DYNC2H1	28012008
rs3819331	11	112228687	T	2e-18	Heel BMD	PTS	30598549
rs71060244	11	112324262	-	3e-20	Heel BMD	AP002884.1	30048462
rs4542449	11	112338693	-	2e-19	Heel BMD	AP002884.1	30048462
rs144115184	11	112504369	-	1e-18	Heel BMD	AP003063.1	30048462
rs11606786	11	112530726	-	2e-69	Heel BMD	AP003063.1	30048462
rs6589301	11	112553842	G	7e-60	Heel BMD	LOC387810	28869591, 30048462
rs7952251	11	112562715	G	5e-09	BUA	AP003063.1	28472463
rs7952251	11	112562715	-	8e-187	Heel BMD	AP003063.1	30048462
rs7109326	11	112564657	G	2e-09	BUA	AP003063.1	28472463
rs7121746	11	112566284	A	4e-213	Heel BMD	AP003063.1	30048462, 30598549
rs11214269	11	112603987	-	9e-19	Heel BMD	AP003063.1	30048462
rs17595156	11	113156919	G	9e-11	Heel BMD	NCAM1	28869591, 30048462
rs17510563	11	113162498	A	4e-22	Heel BMD	NCAM1	30048462, 30598549
rs143265819	11	113163272	-	4e-43	Heel BMD	NCAM1	30048462
rs17115088	11	113185950	C	2e-42	Heel BMD	NCAM1	30598549
rs1048932	11	115174130	C	2e-33	Heel BMD	CADM1	28869591, 30048462, 30598549
rs141892754	11	115209645	G	1e-10	Heel BMD	CADM1	30048462, 30598549
rs11215498	11	115331883	-	1e-19	Heel BMD	CADM1	30048462
rs7937689	11	115603396	C	4e-17	Heel BMD	CADM1	30598549
rs12271964	11	115605209	-	2e-29	Heel BMD	AP003174.1 - RF01210	30048462
rs2846894	11	115617054	A	2e-26	Heel BMD	AP003174.1 - RF01210	30048462, 30598549
rs2509353	11	115623229	C	2e-12	Heel BMD	LOC101928985	28869591, 30048462
rs10790087	11	115667636	-	3e-24	Heel BMD	AP002991.1	30048462
rs1784987	11	115675741	-	2e-24	Heel BMD	AP002991.1	30048462
rs10790255	11	118644861	G	1e-13	Heel BMD	PHLDB1	28869591, 30048462, 30598549
rs6421572	11	119107216	A	1e-10	Heel BMD	C2CD2L	30598549
rs111952858	11	120329005	-	4e-09	Heel BMD	TMEM136	30048462
rs7776725	11	120820357	T	7e-09	Forearm fracture	FAM3C	22792071
rs67575951	11	121800782	A	4e-15	Heel BMD	AP001977.1	30048462, 30598549
rs1622638	11	121930263	G	1e-11	Heel BMD	MIR100HG	28869591, 30048462, 30598549
rs10892798	11	122052502	-	5e-14	Heel BMD	MIR100HG	30048462
rs371231344	11	122476889	-	5e-09	Heel BMD	MIR100HG	30048462
rs7121378	11	122497218	T	9e-11	Heel BMD	MIR100HG	30598549
rs4505077	11	122935331	C	3e-09	Heel BMD	C11orf63	28869591
rs2155572	11	123196947	G	3e-10	Heel BMD	CLMP	30598549
rs7126747	11	123546228	-	1e-10	Heel BMD	GRAMD1B	30048462
rs7949048	11	125078564	T	7e-10	Heel BMD	SLC37A2	30598549
rs3808995	11	125086081	-	8e-12	Heel BMD	SLC37A2	30048462
rs10893348	11	125195630	C	3e-18	Heel BMD	PKNOX2	30048462, 30598549
rs2849225	11	125546040	-	1e-11	Heel BMD	FEZ1	30048462
rs1293672	11	125591139	A	2e-10	Heel BMD	STT3A-AS1	30598549
rs614802	11	128817240	A	8e-14	Heel BMD	FLI1	30598549
rs34839878	11	128819737	-	5e-13	Heel BMD	FLI1 - KCNJ1	30048462
rs497261	11	68424776	C	8e-07	Spine BMD	LRP5	30159320	a genome-wide significance level (p value ≤ 7.86 × 10−7)
rs6489548	12	479438	A	2e-12	Heel BMD	B4GALNT3	28869591, 30048462
rs745680717	12	480707	-	9e-40	Heel BMD	B4GALNT3	30048462
rs215226	12	482134	A	3e-39	Heel BMD	B4GALNT3	30598549
rs372936466	12	864111	-	5e-09	Heel BMD	WNK1	30048462
rs10848507	12	1520337	-	1e-18	Heel BMD	LINC00942 - WNT5B	30048462
rs11061814	12	1520357	G	4e-20	Heel BMD	LINC00942	30598549
rs7959604	12	1527963	C	8e-20	Heel BMD	LINC00942	28869591, 30048462, 30598549
rs2887571	12	1529005	A	6e-12	Spine BMD	WNT5B, LINC00942	22504420
rs144339224	12	1529049	A	7e-23	Heel BMD	LINC00942	28869591, 30048462
rs35223785	12	1529505	A	2e-63	Heel BMD	LINC00942 - WNT5B	30048462, 30598549
rs74057888	12	1529606	-	2e-62	Heel BMD	LINC00942 - WNT5B	30048462
rs72653424	12	1530542	-	8e-13	Heel BMD	WNT5B	30048462
rs7301013	12	2399405	A	3e-12	Heel BMD	CACNA1C	28869591, 30048462, 30598549
rs56196860	12	2799164	-	6e-09	Heel BMD	ITFG2-AS1, ITFG2-AS1, AC005841.1, FKBP4	30048462
rs10744592	12	3100328	C	6e-16	Heel BMD	TSPAN9	30598549
rs76895963	12	4275678	T	4e-23	Heel BMD	CCND2-AS1, AC008012.1, CCND2	30048462, 30598549
rs10849492	12	6611629	A	2e-09	Heel BMD	CHD4	30598549
rs2855535	12	6802271	-	5e-08	Hip BMD	CD4	30172743
rs2160525	12	12117356	A	3e-21	Heel BMD	LRP6	30598549
rs142989458	12	12124148	-	9e-13	Heel BMD	BCL2L14, BCL2L14, LRP6, LRP6	30048462
rs10772533	12	12137066	-	1e-22	Heel BMD	LRP6, LRP6, BCL2L14, BCL2L14	30048462
rs137926455	12	12209690	A	3e-11	Heel BMD	LRP6	30598549
rs77216612	12	12725049	A	4e-09	Heel BMD	AC008115.1 - APOLD1	30048462, 30598549
rs561024707	12	13075451	-	4e-36	Heel BMD	FAM234B	30048462
rs76243438	12	13163439	T	5e-08	Heel BMD	EMP1	28869591, 30048462
rs12228756	12	13173522	G	7e-18	Heel BMD	EMP1	30598549
rs75432890	12	13174663	-	1e-15	Heel BMD	FAM234B - EMP1	30048462
rs117481343	12	13175274	C	3e-41	Heel BMD	EMP1	28869591, 30048462, 30598549
rs2430689	12	14897803	C	5e-14	Heel BMD	C12orf60	30048462, 30598549
rs201210393	12	21212203	-	3e-10	Heel BMD	SLCO1B1	30048462
rs4149083	12	21227696	A	1e-12	Heel BMD	SLCO1B1	30598549
rs76504223	12	24045300	A	3e-10	Heel BMD	SOX5	30048462, 30598549
rs2271483	12	26070735	T	4e-11	Heel BMD	RASSF8	30598549
rs7974900	12	26275744	T	6e-20	Heel BMD	AC022509.2, AC022509.1, SSPN	30048462, 30598549
rs1872992	12	26304257	-	2e-34	Heel BMD	AC022509.2, AC022509.1	30048462
rs10842704	12	26310049	T	1e-28	Heel BMD	ITPR2	30598549
rs10743612	12	27831232	A	2.91e-12	Hip shape	PTHLH	30320955
rs4420311	12	27831257	G	4e-08	total body less head BMD	AC008011.1, RF02271	24945404
rs4420311	12	27831257	G	3e-08	LL BMD	AC008011.1, RF02271	24945404
rs7953528	12	27864226	A	2e-12	FN BMD	AC008011.1, RF02271	22504420
rs3963361	12	27929234	-	1e-09	Heel BMD	RF02271 - AC008011.1	30048462
rs1581630	12	28466378	C	7e-30	Heel BMD	CCDC91	30048462, 30598549
rs150466852	12	28519295	-	2e-10	Heel BMD	CCDC91	30048462
rs111702909	12	28945729	-	5e-23	Heel BMD	AC022081.1 - AC024255.1	30048462
rs11049943	12	28950931	G	2e-15	Heel BMD	FAR2	30598549
rs10843391	12	29355709	-	1e-12	Heel BMD	ERGIC2	30048462
rs2653772	12	38932315	T	1.31e-08	Hip bone size	ALG10B, CPNE8	32314116
rs75728872	12	48643269	-	4e-18	Heel BMD	OR11M1P - KANSL2	30048462
rs12829682	12	48925253	-	2e-09	Heel BMD	FKBP11, CCDC65, AC073610.3, AC073610.2	30048462
rs833823	12	48956073	A	2e-14	Heel BMD	ARF3	30598549
rs61758378	12	48979627	T	1e-11	Heel BMD	WNT1	30048462, 30598549
rs78150433	12	48985340	G	2e-10	Heel BMD	WNT1 - DDN	30048462, 30598549
rs118115924	12	48985754	G	3e-36	Heel BMD	WNT1	28869591, 30048462, 30598549
rs10875906	12	48991896	C	6e-16	Heel BMD	DDN	28869591, 30048462, 30598549
rs7975791	12	49019703	C	3e-10	Heel BMD	KMT2D	30598549
rs12821008	12	49080822	T	1e-15	Spine BMD	DHH, AC011603.4	22504420
rs181908897	12	49726610	-	4e-33	Heel BMD	TMBIM6	30048462
rs12305097	12	50921248	T	2e-15	Heel BMD	TMPRSS12 - METTL7A	30048462, 30598549
rs2272313	12	53277765	A	3e-13	Spine BMD	ESPL1	29499414
rs2016266	12	53334171	G	1e-08	Spine BMD	AC073611.1	19801982, 22504420
rs10783573	12	53334585	G	7e-18	Heel BMD	SP7	30598549
rs113821260	12	53531157	A	3e-09	Heel BMD	ATF7	30598549
rs11170594	12	53550335	-	2e-13	Heel BMD	AC023509.5, ATF7, ATF7	30048462
rs763855108	12	53963973	-	4e-14	Heel BMD	HOTAIR	30048462
rs12300425	12	54001298	G	1e-18	Heel BMD	HOXC9, AC012531.3, HOXC6	30048462, 30598549
rs736825	12	54023792	C	8e-16	Spine BMD	AC012531.2, AC012531.3, HOXC6, HOXC4	22504420
rs11614913	12	54385599	T	2.3e-42	Spine bone size	MIR196A2	31053729
rs2279743	12	56983725	T	1e-11	Heel BMD	GPR182	28869591, 30048462
rs7961920	12	57052089	C	3e-10	Heel BMD	MYO1A	30598549
rs75505823	12	57147173	-	2e-10	Heel BMD	LRP1-AS, LRP1	30048462
rs1689583	12	57729092	T	4e-11	Heel BMD	AGAP2	30598549
rs10783854	12	58244630	T	3.1e-09	Troch bone size	CTDSP2	31053729
rs17733713	12	62703166	G	5e-10	Heel BMD	PPM1H	30048462, 30598549
rs722526	12	64170289	A	9e-11	Heel BMD	C12orf66	30598549
rs2218069	12	65361763	A	4e-09	Heel BMD	MSRB3	30048462, 30598549
rs4077464	12	65546901	-	4e-14	Heel BMD	AC025419.1	30048462
rs11832031	12	65558369	T	1e-13	Heel BMD	LOC100507065	28869591, 30048462
rs11175835	12	65601907	G	2e-28	Heel BMD	AC025419.1	30048462, 30598549
rs10878312	12	65654487	-	3e-18	Heel BMD	AC090023.2	30048462
rs1871674	12	65954354	T	9e-25	Heel BMD	HMGA2	30048462, 30598549
rs10878984	12	69434754	C	2e-09	Heel BMD	RPS26P45 - LINC02373	30048462, 30598549
rs4761402	12	77828194	-	5e-20	Heel BMD	NAV3	30048462
rs12811685	12	77828583	C	3e-19	Heel BMD	NAV3	30598549
rs11615765	12	82715201	T	7e-10	Heel BMD	TMTC2	30598549
rs4573745	12	89906201	A	2e-08	Spine BMD	AC009522.1	29499414
rs4842700	12	89957885	A	3e-63	Heel BMD	AC009522.1	30048462, 30598549
rs10858944	12	90025415	G	8e-63	Heel BMD	LOC105369891	28869591, 30048462
rs76016857	12	90026903	-	2e-09	Heel BMD	AC009522.1	30048462
rs7488974	12	90048224	G	2e-112	Heel BMD	LOC105369891	30598549
rs554620424	12	90094004	-	8e-61	Heel BMD	AC009522.1	30048462
rs10858956	12	90120301	-	6e-50	Heel BMD	AC126178.1 - LINC02392	30048462
rs55849728	12	90140138	-	7e-157	Heel BMD	AC126178.1 - LINC02392	30048462
rs202234992	12	90170967	C	1e-16	Heel BMD	LOC105369893	28869591, 30048462
rs865438	12	90309334	C	4e-10	Heel BMD	LOC105369893	30598549
rs10859140	12	91410956	G	3e-09	Heel BMD	DCN	30598549
rs7135535	12	92125513	G	2e-12	Heel BMD	LINC01619	30598549
rs1111258	12	92566674	G	5e-09	Heel BMD	LOC100507616	30598549
rs34716983	12	92567399	-	2e-10	Heel BMD	AC063949.1 - C12orf74	30048462
rs7969076	12	93702266	T	2e-10	Heel BMD	CRADD	28869591, 30048462
rs10777536	12	93726956	G	5e-13	Heel BMD	CRADD, AC012085.2	30048462, 30598549
rs77553148	12	93925613	C	1e-09	Heel BMD	LOC105369911	30598549
rs2722176	12	103920165	T	3e-12	Heel BMD	TTC41P	30598549
rs1165675	12	103927213	-	6e-10	Heel BMD	TTC41P	30048462
rs13378103	12	106943846	-	7e-10	Heel BMD	RPL30P12 - AC007541.1	30048462
rs4964511	12	106966468	T	1e-11	Heel BMD	TMEM263	30598549
rs1053051	12	106973447	T	1e-09	FN BMD	TMEM263	22504420
rs112073168	12	108592200	G	2e-10	Heel BMD	TMEM119	30048462, 30598549
rs11067228	12	114656455	A	2e-11	Heel BMD	TBX3	28869591, 30048462, 30598549
rs17498550	12	116155542	C	1e-15	Heel BMD	MED13L	30048462, 30598549
rs2239200	12	120100847	T	2e-09	Heel BMD	RAB35	30598549
rs1790086	12	123187971	-	3e-17	Heel BMD	MPHOSPH9	30048462
rs1790089	12	123198608	-	3e-17	Heel BMD	MPHOSPH9	30048462
rs758436299	12	123264120	-	2e-20	Heel BMD	CDK2AP1	30048462
rs7953929	12	123273688	C	2e-14	Heel BMD	CDK2AP1	30598549
rs825453	12	124024211	A	9e-16	Heel BMD	ZNF664-FAM101A	30598549
rs34382598	12	124036268	-	2e-16	Heel BMD	AC068790.8, RFLNA	30048462
rs1880842	12	131137452	A	2e-17	Heel BMD	ADGRD1	30048462, 30598549
rs912387	13	21611655	-	5e-09	Heel BMD	MICU2 - RPS7P10	30048462
rs9509989	13	22069427	T	5e-11	Heel BMD	AL136962.1	30048462, 30598549
rs1323168	13	22070078	A	2e-09	Heel BMD	LINC00540	28869591, 30048462
rs8002850	13	22237801	G	1e-17	Heel BMD	LINC00540	28869591, 30048462, 30598549
rs9316971	13	22406052	-	2e-12	Heel BMD	AL136962.1	30048462
rs75983310	13	22430193	T	9e-18	Heel BMD	LINC00540	30598549
rs9553006	13	23584533	A	8e-14	Heel BMD	TNFRSF19	30598549
rs1575667	13	23665686	A	7e-14	Heel BMD	TNFRSF19	30598549
rs7329483	13	23668662	-	4e-15	Heel BMD	TNFRSF19	30048462
rs75439322	13	24254712	G	8e-25	Heel BMD	AL359736.1, SPATA13	30048462, 30598549
rs9580924	13	24296954	-	3e-13	Heel BMD	SPATA13, AL359736.1	30048462
rs56038439	13	31292700	-	5e-09	Heel BMD	B3GLCT	30048462
rs7991314	13	32551937	T	2e-12	Heel BMD	N4BP2L2	30598549
rs371471055	13	36901432	CT	1e-10	Heel BMD	SMAD9	28869591, 30048462
rs9652258	13	36901986	-	1e-15	Heel BMD	SMAD9	30048462
rs12427846	13	36917513	T	7e-16	Heel BMD	SMAD9	30598549
rs17061453	13	40610221	-	4e-15	Heel BMD	FOXO1	30048462
rs76983463	13	40621517	T	2e-19	Heel BMD	FOXO1	30598549
rs59477460	13	41478276	-	7e-14	Heel BMD	RGCC - VWA8	30048462
rs9532858	13	41487150	G	4e-14	Heel BMD	RGCC	30598549
rs9533090	13	42377313	T	5e-25	Spine BMD	LINC02341	19801982, 22504420
rs9594738	13	42378009	T	2e-08	Hip BMD	LINC02341	18445777
rs9594738	13	42378009	-	4e-12	Spine BMD	FABP3P2, TNFSF11	28761973
rs9594738	13	42378009	C	7e-145	Heel BMD	LINC02341	30048462, 30598549
rs11840862	13	42382327	-	6e-118	Heel BMD	LINC02341	30048462
rs58973023	13	42384997	A	3e-48	Heel BMD	LOC105370177	28869591, 30048462
rs17457561	13	42390067	A	6e-18	Spine BMD	LINC02341	29499414
rs9533095	13	42394913	-	2e-15	Spine BMD	LINC02341	24249740
rs9594746	13	42415524	-	6e-10	Spine BMD	FABP3P2, TNFSF12	28761973
rs2324873	13	42433058	C	3e-28	Heel BMD	LOC105370177	30598549
rs9594759	13	42458457	T	2e-21	Spine BMD	LINC02341	18445777, 19079262
rs1021188	13	42541997	C	2e-14	Cortical BMD	RANKL	21124946
rs142186557	13	42548939	G	3e-09	Heel BMD	TNFSF11	30598549
rs9525638	13	42554441	T	4e-09	Cortical thickness	TNFSF11, LINC02341	22792071
rs9525638	13	42554441	C	3e-09	UL BMD	TNFSF11, LINC02341	24945404
rs17536328	13	42568893	T	8e-09	total body less head BMD	TNFSF11	24945404
rs138818878	13	42574410	C	6e-15	Heel BMD	TNFSF11	30598549
rs117543324	13	42579733	-	3e-21	Heel BMD	TNFSF11	30048462
rs346588	13	42591332	A	3e-12	Heel BMD	TNFSF11	30598549
rs346592	13	42593377	-	2e-11	Heel BMD	TNFSF11	30048462
rs11618401	13	42981667	-	4e-11	Heel BMD	EPSTI1	30048462
rs12855887	13	42985632	A	4e-12	Heel BMD	EPSTI1	30598549
rs11411390	13	44271874	-	2e-17	Heel BMD	AL589745.1 - AL138960.1	30048462
rs7981875	13	44274202	A	1e-16	Heel BMD	MIR8079	30598549
rs2296573	13	48575587	G	8.8e-10	Hip bone size	SUCLA2	32314116
rs5803487	13	49943917	-	1e-14	Heel BMD	SPRYD7 - DLEU2	30048462
rs4942901	13	49974279	C	1e-11	Heel BMD	DLEU2	30598549
rs3118906	13	50532652	G	7e-33	Heel BMD	DLEU1, DLEU7	30048462, 30598549
rs1149821	13	50563393	T	4e-10	Heel BMD	DLEU1	28869591, 30048462
rs1239705	13	50578286	-	1e-19	Heel BMD	DLEU7, DLEU1	30048462
rs2296028	13	51771501	G	4e-11	Heel BMD	DHRS12, AL162377.3	30048462, 30598549
rs9535889	13	52159499	G	8e-07	Spine BMD	NEK3	30159320	a genome-wide significance level (p value ≤ 7.86 × 10−7)
rs9530279	13	74103309	T	2e-18	Heel BMD	KLF12	30598549
rs773210894	13	74112191	-	6e-20	Heel BMD	KLF12 - LINC00402	30048462
rs10637379	13	74112205	C	4e-09	Heel BMD	KLF12	28869591, 30048462
rs72635657	13	93246444	G	6e-09	Heel BMD	GPC6	28869591, 30048462
rs141012826	13	93326445	-	2e-12	Heel BMD	GPC6	30048462
rs2038726	13	93359847	T	8e-16	Heel BMD	GPC6	30598549
rs34375635	13	93363552	-	3e-18	Heel BMD	GPC6	30048462
rs9561331	13	93365223	G	2e-14	Heel BMD	GPC6	30598549
rs72640504	13	93414699	T	4e-28	Heel BMD	GPC6	30048462, 30598549
rs143290532	13	93431928	C	6e-10	Heel BMD	GPC6	30598549
rs1320551	13	93727883	A	2e-22	Heel BMD	GPC6	30598549
rs147720516	13	93728205	T	1e-10	Heel BMD	GPC6	28869591, 30048462
rs4771320	13	98906881	-	1e-57	Heel BMD	DOCK9	30048462
rs9513510	13	98919668	G	9e-67	Heel BMD	DOCK9	30598549
rs7998317	13	98933984	-	2e-66	Heel BMD	DOCK9	30048462
rs2008411	13	98935675	C	8e-29	Heel BMD	DOCK9	28869591, 30048462
rs61361629	13	99613150	-	1e-09	Heel BMD	CLYBL	30048462
rs2153672	13	99648688	C	3e-13	Heel BMD	CLYBL	30598549
rs7324365	13	99949073	T	1e-19	Heel BMD	LOC101927437	30598549
rs892254	13	99956081	-	2e-20	Heel BMD	CLYBL - ZIC5	30048462
rs9521510	13	109774524	T	8e-28	Heel BMD	IRS2	30598549
rs1966662	13	109802355	-	8e-27	Heel BMD	AL162497.1	30048462
rs1078514	13	109810821	C	1e-11	Heel BMD	IRS2	28869591
rs1042704	14	22843385	G	9e-14	Heel BMD	MMP14	28869591, 30048462, 30598549
rs3212240	14	24341692	C	4e-15	Heel BMD	RIPK3	30598549
rs10145299	14	34746396	T	2e-12	Heel BMD	BAZ1A	28869591, 30048462, 30598549
rs7155348	14	34747648	-	1e-16	Heel BMD	RPL12P6 - BAZ1A	30048462
rs13379337	14	34755224	-	3e-30	Heel BMD	BAZ1A	30048462
rs56996825	14	34842926	-	2e-19	Heel BMD	BAZ1A	30048462
rs35265117	14	34865122	-	2e-13	Heel BMD	BAZ1A	30048462
rs201894973	14	34868888	-	2e-20	Heel BMD	BAZ1A	30048462
rs201613983	14	34890518	-	2e-22	Heel BMD	AL121603.2 - SRP54-AS1	30048462
rs113321876	14	34892933	-	2e-18	Heel BMD	AL121603.2 - SRP54-AS1	30048462
rs8004237	14	34951166	-	2e-21	Heel BMD	SRP54-AS1	30048462
rs3759549	14	34981088	A	4e-12	Heel BMD	SRP54	30598549
rs71420186	14	50494200	G	2e-09	Heel BMD	MAP4K5	30598549
rs12323717	14	50687644	A	2e-14	Heel BMD	SAV1 - ZFP64P1	30048462, 30598549
rs1570255	14	52684427	-	1e-10	Heel BMD	ERO1A	30048462
rs3783449	14	52687632	G	2e-11	Heel BMD	ERO1A	30598549
rs71422098	14	52688191	-	1e-10	Heel BMD	ERO1A	30048462
rs7143361	14	53306807	-	1e-19	Heel BMD	AL365295.1	30048462
rs4143691	14	53307907	C	9e-22	Heel BMD	LOC101927620	30598549
rs210374	14	53689245	A	2e-10	Heel BMD	AL365295.1	30048462, 30598549
rs17563	14	53950804	A	2e-42	Heel BMD	BMP4	30598549
rs35107139	14	53952388	-	9e-196	Heel BMD	BMP4	30048462
rs10130587	14	53952392	G	3e-72	Heel BMD	BMP4	28869591, 30048462
rs59035991	14	53952834	T	5e-17	Heel BMD	BMP4	30598549
rs71446481	14	53953930	A	5e-58	Heel BMD	BMP4	28869591, 30048462
rs2761884	14	53954334	G	5e-29	Heel BMD	BMP4	30598549
rs7153662	14	53968331	-	2e-110	Heel BMD	BMP4 - ATP5F1CP1	30048462
rs56312905	14	53971114	-	2e-41	Heel BMD	BMP4 - ATP5F1CP1	30048462
rs531709987	14	53977367	-	3e-17	Heel BMD	BMP4 - ATP5F1CP1	30048462
rs61984763	14	54022371	-	3e-12	Heel BMD	ATP5F1CP1 - CDKN3	30048462
rs116848211	14	54048517	C	3e-11	Heel BMD	BMP4	30598549
rs796953522	14	54400242	-	2e-10	Heel BMD	CDKN3	30048462
rs34652660	14	55452762	A	1e-08	FN BMD	TBPL2	28181694
rs10149699	14	57067724	G	3.5e-09	Hip bone size	TMEM260	32314116
rs1272131	14	60419432	T	4e-18	Heel BMD	C14orf39	30598549
rs28711886	14	60605940	-	1e-19	Heel BMD	AL049874.1 - SALRNA1	30048462
rs8014133	14	60638020	-	3e-16	Heel BMD	AL049874.1 - SALRNA1	30048462
rs150138734	14	61095126	-	3e-11	Heel BMD	SLC38A6 - PRKCH	30048462
rs13379119	14	63198517	C	8e-19	Heel BMD	RHOJ	30598549
rs10147522	14	64482478	A	2e-11	Heel BMD	ZBTB25	30598549
rs1957429	14	64887315	T	6e-09	Radius BMD	RPPH1-2P, SPTB	28181694
rs2767365	14	68140306	-	4e-10	Heel BMD	RAD51B	30048462
rs6573817	14	68150552	-	3e-15	Heel BMD	RAD51B	30048462
rs2478777	14	68162550	C	2e-13	Heel BMD	RAD51B	30598549
rs1958113	14	68171189	-	2e-12	Heel BMD	RAD51B	30048462
rs35230100	14	69881425	-	1e-10	Heel BMD	SMOC1	30048462
rs227425	14	69989982	G	4e-13	Spine BMD	SMOC1	24249740
rs56031625	14	70000573	C	9e-10	Heel BMD	SMOC1	30598549
rs6574032	14	71868501	-	1e-10	Hip BMD	AC005993.1	30172743
rs572568967	14	75062657	-	8e-19	Heel BMD	ACYP1	30048462
rs876403	14	75136131	-	4e-15	Heel BMD	AL049780.2, TMED10	30048462
rs7147775	14	75203508	T	2e-20	Heel BMD	TMED10	30598549
rs56225285	14	75318019	A	7e-20	Heel BMD	LINC01220	30598549
rs75663481	14	75320308	-	7e-22	Heel BMD	LINC01220 - AF111167.2	30048462
rs7147577	14	84454413	G	3e-10	Heel BMD	LOC105370605	30598549
rs72703614	14	89394042	G	2e-11	Heel BMD	FOXN3	30048462, 30598549
rs1286083	14	90976435	-	2e-17	Fractures#	RPS6KA5	30158200
rs1286075	14	90980452	C	3e-36	Heel BMD	RPS6KA5	30048462, 30598549
rs765754428	14	90983810	-	1e-31	Heel BMD	RPS6KA5	30048462
rs1286063	14	90986497	T	4e-08	FN BMD	RPS6KA5	29499414, 22504420
rs1286063	14	90986497	T	6e-12	Spine BMD	RPS6KA5	29499414
rs10142836	14	91955870	A	4e-09	Heel BMD	FBLN5	30598549
rs1133441	14	91968721	-	1e-09	Heel BMD	TRIP11	30048462
rs754388	14	92649065	C	3e-09	total body less head BMD	RIN3	24945404
rs754388	14	92649065	C	1e-10	LL BMD	RIN3	24945404
rs55874297	14	95127620	G	3e-10	Heel BMD	DICER1	28869591, 30048462
rs1953535	14	95129942	-	5e-14	Heel BMD	DICER1	30048462
rs7146983	14	95144541	T	3e-18	Heel BMD	DICER1	30598549
rs1243579	14	95385550	G	2.85e-14	Hip shape	LOC107984639	30320955
rs2010281	14	103395985	A	0.0038	Fractures#	MARK3	19079262	Low-Trauma Fractures
rs35816040	14	103415225	TAACA	3e-34	Heel BMD	MARK3	28869591, 30048462
rs11623869	14	103417296	T	5e-16	FN BMD	MARK3	22504420
rs62007684	14	103427886	T	5e-104	Heel BMD	MARK3	30598549
rs62007686	14	103433007	-	2e-91	Heel BMD	MARK3	30048462
rs75837874	14	103509135	-	3e-34	Heel BMD	MARK3 - CKB	30048462
rs7140558	14	103552314	-	3e-16	Heel BMD	RNU7-160P - AL139300.2	30048462
rs861528	14	103716661	-	5e-17	Heel BMD	ZFYVE21	30048462
rs112766772	14	105458963	T	4e-14	Heel BMD	MTA1	30598549
rs55633823	14	105488368	-	3e-14	Heel BMD	CRIP1, AL928654.3	30048462
rs7170637	15	22903836	G	2e-09	Heel BMD	CYFIP1, CYFIP1	30048462
rs74710884	15	29793820	-	6e-10	Heel BMD	TJP1	30048462
rs7176106	15	38042063	A	2e-08	FN BMD	LINC02345	29499414
rs11631075	15	41942975	G	8e-11	Heel BMD	EHD4	30598549
rs61998565	15	47372988	G	5e-10	Heel BMD	SEMA6D, AC023905.1	30048462, 30598549
rs28840973	15	50468713	C	1e-17	Heel BMD	USP8	30598549
rs3759809	15	51195155	-	9e-19	Heel BMD	MIR4713HG	30048462
rs2899472	15	51223858	C	2e-60	Heel BMD	MIR4713HG, CYP19A1	30048462, 30598549
rs7175531	15	51241858	T	6e-25	Heel BMD	CYP19A1	30598549
rs2414098	15	51245609	-	2e-75	Heel BMD	MIR4713HG, CYP19A1	30048462
rs11636403	15	51256547	C	7e-23	Heel BMD	CYP19A1	28869591, 30048462
rs7168331	15	51328786	-	5e-16	Heel BMD	CYP19A1	30048462
rs2446422	15	51342289	T	2e-09	SOS	GLDN	26686025
rs12441073	15	51352275	T	5e-20	Heel BMD	GLDN	30598549
rs72732986	15	52090280	-	8e-11	Heel BMD	AC023906.5	30048462
rs2471032	15	62412942	C	8e-10	Heel BMD	MIR6085	30598549
rs56259139	15	62455571	C	1e-10	Heel BMD	TLN2	30048462, 30598549
rs17184382	15	63500287	A	6e-22	Heel BMD	AC007950.1 - AC007950.2	30048462, 30598549
rs8023466	15	63549476	G	1e-08	Heel BMD	USP3	28869591, 30048462
rs542221686	15	63660333	-	4e-16	Heel BMD	HERC1	30048462
rs28665840	15	65421475	T	3e-25	Heel BMD	IGDCC4	30598549
rs191927852	15	65493359	G	4e-14	Heel BMD	DPP8	30048462, 30598549
rs11858857	15	66856860	G	1e-10	Heel BMD	LOC102723481	30598549
rs72741014	15	66858919	-	2e-11	Heel BMD	AC110048.1 - AC110048.2	30048462
rs10438354	15	67043869	-	3e-12	Heel BMD	AC087482.1	30048462
rs1498507	15	67075368	A	5e-15	Heel BMD	SMAD3	30598549
rs1545161	15	67128342	A	3e-43	Heel BMD	SMAD3	30598549
rs11631380	15	67134851	T	2e-08	FN BMD	SMAD3	29499414
rs28587205	15	67135559	A	3e-10	Heel BMD	SMAD3	28869591, 30048462
rs34728056	15	67140123	-	7e-42	Heel BMD	SMAD3	30048462
rs868127	15	70109756	C	2e-15	Heel BMD	TLE3	30598549
rs538356182	15	70111127	-	2e-14	Heel BMD	TLE3 - RNU6-745P	30048462
rs12592259	15	70254072	-	7e-15	Heel BMD	AC026583.1 - AC048383.1	30048462
rs1706708	15	70259974	G	3e-49	Heel BMD	AC026583.1 - AC048383.1	30048462, 30598549
[truncated: 609 more rows]
